# Supplementary material for: Application of CIBERSORTx and BayesPrism to deconvolution of bulk RNA-seq data from human myocardium and skeletal muscle
Source: Heliyon. 2025 Feb 10;11(4):e42499. doi: 10.1016/j.heliyon.2025.e42499 (PMC11872574; doi:10.1016/j.heliyon.2025.e42499)
Supplement: Multimedia component 3 [file mmc3.zip]

Archive with 1 entries (1 files):
- SupplementaryFile3_SkM.tsv
