# Supplementary material for: Application of CIBERSORTx and BayesPrism to deconvolution of bulk RNA-seq data from human myocardium and skeletal muscle
Source: Heliyon. 2025 Feb 10;11(4):e42499. doi: 10.1016/j.heliyon.2025.e42499 (PMC11872574; doi:10.1016/j.heliyon.2025.e42499)
Supplement: Multimedia component 4 [file mmc4.txt]

NAME	Adipocytes	Fibroblast	Endothelial	Lymphoid	Myeloid	Neuronal	Pericytes	Smooth_muscle_cells	Ventricular_Cardiomyocyte
A4GALT	1	1	97.2922197661979	1	1	1	1	1	1
AACS	468.791989156454	1	1	1	1	1	1	1	1
AAED1	1	1	1	1	1	1	1	76.633440649345	1
AASS	247.459619898365	1	1	1	1	326.850996851392	1	1	70.7388441240903
AATK	1	1	1	1	1	218.658104097057	1	1	1
ABCA10	321.302185103577	953.396540795417	1	1	1	1	1	1	1
ABCA6	475.081155533385	2420.06621094944	1	1	1	807.526738331594	1	1	1
ABCA8	467.009681561949	3802.39003772585	1	1	1	2001.02138190876	1	1	1
ABCA9	329.262276282997	1501.62675572147	1	1	1	232.439193917311	1	1	1
ABCA9.AS1	279.242543568634	1001.37648241814	1	1	1	247.422693172415	1	1	1
ABCC5	1	1	1	1	1	1	1	1	249.005833063911
ABCC9	1	1	1	1	1	1	1507.44567051324	1	163.667055844535
ABCD2	136.276668485951	1	1	1	1	1	1	1	1
ABCE1	1	1	146.337108578848	1	1	1	1	1	1
ABCG1	1	1	141.26713315336	1	1	1	1	1	1
ABHD17A	1	1	133.669286393167	271.217756542653	1	1	1	1	1
ABHD5	264.820677037536	1	1	1	1	1	1	1	1
ABI3	1	1	1	191.060061443481	1	1	1	1	1
ABI3BP	156.59720587955	765.261314036122	1	1	1	1	1	1	60.5053166481148
ABL2	163.847881980757	1	1	1	107.34160910984	298.918676773164	1	1	1
ABLIM3	1	1	461.8078466938	1	1	228.443398733531	1	1	87.1824773588114
ABTB2	1	370.451230833856	1	1	1	1	1	1	100.670800173779
AC002429.2	1	1	1	1	1	1	1	1	116.187395231558
AC002546.1	198.754784366761	1	1	1	1	1	1	1	1
AC003991.1	1	1	1	1	1	1	234.564315478969	1	1
AC004687.1	1	1	1	99.9825877680048	1	1	1	1	1
AC005237.1	1	293.126264392181	1	1	1	1	1	1	1
AC005358.1	1	1	1	1	1	1	1	1	175.546854151733
AC006059.1	1	1	1	1	1	266.811627929675	1	1	106.970074188354
AC007193.2	1	1	1	1	1	1	1	1	124.200207589884
AC007319.1	469.711944925686	933.131489948928	1	1	1	231.666870630609	707.631889582471	1	1
AC007364.1	1	1	1	1	1	371.353698606019	1	1	1
AC007529.2	379.688018349101	1	1	1	1	1	1	1	1
AC007923.4	253.184296764172	1	1	1	1	1	1	1	1
AC008056.1	1	1	1	1	1	979.214769395969	1	1	1
AC008056.2	1	1	1	1	1	318.201121946552	1	1	1
AC008250.1	1	1	1	1	1	1	497.534812566679	1	75.5094087845357
AC008496.2	1	1	1	1	1	1	1	1	237.931160301215
AC008957.2	273.75392360842	1	1	1	1	1	1	1	120.731057541054
AC009264.1	1	1	1	1	1	1	1	1	546.380920586833
AC009554.1	1	1	1	1	1	156.711673392754	1	1	1
AC010127.1	1	1	1	1	1	579.287921668954	1	1	1
AC010894.3	1	1	1	1	1	555.527572927396	1	1	1
AC011287.1	162.99864355163	1	1	1	1	1	1	1	1143.38375898437
AC011369.1	1	1	1	1	1	1	1	1	347.84258611009
AC012085.2	1	1	1	1	1	1	1	1	143.49622276226
AC012404.1	123.837165488541	354.267812259419	1	1	1	1	1	1	1
AC012409.2	1	1	1	1	1	235.637092650627	1093.25157780006	378.36772797299	1
AC012636.1	1	1	1	1	1	1	283.7382406041	1	1
AC013640.1	1	1	1	1	1	1	1	1	487.439785283566
AC016766.1	1	1	1	1	1	1884.49230302891	1	1	1
AC017002.5	1	1	1	1	1	1	263.282607135353	1	1
AC017101.1	1	1	1	1	1	1	1	1	129.590481253307
AC018464.1	1	1	1	1	1	1	1	1	333.309784067881
AC018616.1	328.330567417328	1	1	1	1	1	1	1	1
AC019068.1	1	1	1	1	1	1	1	1	168.350043500021
AC019197.1	1	1	1	1	1	1	1	301.626281624034	1
AC020637.1	1	1	1	1	1	1	1	1	177.566856942304
AC020656.1	1	1	1	1	198.499714416627	1	1	1	1
AC020916.1	1	1	1	385.288755816105	120.412531139491	1	1	1	69.7200377160893
AC022034.2	1	1	1	1	1	1	1	1	396.220802578137
AC022075.1	1	1	1	302.343647683913	1	1	1	1	1
AC022414.1	171.186373983248	1	1	1	1	1	1	1	1
AC025159.1	125.478148314314	288.715257510318	1	1	1	213.940644105858	1	1	1
AC026202.2	1	172.267885159862	1	1	1	1	1	1	88.3880577082633
AC027097.2	1	182.502142570018	1	1	1	1	1	1	1
AC044781.1	1	1	1	1	1	191.929988795811	1	1	1
AC084357.2	1	216.795060618963	1	1	1	1	1	1	1
AC084871.2	275.836576976503	1	1	1	1	1	1	1	1
AC087482.1	134.644033351002	1	1	1	1	1	1	1	1
AC092567.1	1	1	1	1	1	176.770482591344	1	1	1
AC093879.1	1	1	1	1	1	203.53093104515	1	1	207.826394878246
AC098617.1	1	1	1	1	1	1	1	1	223.376315120382
AC098829.1	583.316354380608	1	1	1	1	1	1	178.109395096565	1
AC100793.2	1	1	1	1	1	1	196.86397552345	1	1
AC100800.1	1	1	1	1	1	1	1	1	138.493947274011
AC100803.3	1	1	1	1	1	1	1	231.49414155429	1
AC106791.1	1	1	1	1	1	200.625088423775	1	1	165.777462024038
AC107068.2	1	1	1	1	1	1	1	1	485.655673417507
AC108058.1	1	1	1	1	1	1	1	1	247.033970740657
AC108062.1	126.841330987553	1	1	1	1	1	1	1	1
AC112206.2	116.869289541596	1	1	1	1	1	1	1	1
AC114760.2	1	1	1	237.954076029805	1	1	1	1	1
AC117834.1	1	1	1	1	1	1	1	1	184.773573574078
AC120193.1	1	1	1	1	238.177068596636	1	1	1	1
AC124312.1	1	1	1	1	1	1	1	1	178.019874852971
AC131025.2	73.3507401215711	1	1	1	1	1	206.861469191561	265.260444535147	1
AC138305.1	1	1	1	1	1	1	1	1	493.720003107949
AC139720.1	1	1	1	1	1	1	1	1	234.972618607777
ACACA	1410.63549435782	254.238669923102	1	1	1	181.002013260194	1	1	111.424873915041
ACACB	5898.52464333319	1	1	1	1	304.662183403669	1	128.852496544123	639.342011596152
ACAP1	1	1	1	348.269844921611	1	1	1	1	1
ACE2	1	1	1	1	1	1	303.037944864375	1	1
ACLY	1161.19739064085	1	1	1	1	1	1	1	1
ACO1	374.668487956373	1	1	1	1	1	1	1	1
ACOT11	1	1	1	1	1	1	1	1	311.306792424889
ACP1	1	1	1	108.602235700026	1	1	1	1	1
ACSF2	134.711812548756	1	1	1	1	1	1	1	1
ACSL1	2171.1230429759	202.738343816905	1	1	477.279772250764	1	1	1	110.983050643576
ACSL4	616.708868016947	366.303253972774	1	1	209.972142650303	1	1	1	1
ACSM1	1	325.29293368475	1	1	1	1	1	1	1
ACSM3	279.441028807391	2231.60993770993	1	1	1	483.072783850999	1	1	1
ACSS2	1194.11198760383	1	1	1	1	1	1	1	135.449259992719
ACTA2	1	1	1	1	1	1	1342.34523537355	6238.68634638919	1
ACTG2	1	1	1	1	1	1	1	284.714899247919	1
ACTN2	1	1	1	1	1	129.831748325244	1	1	1222.19403860822
ACVR1C	248.130490865783	1	1	1	1	1	1	1	1
ACVRL1	1	1	191.289451339659	1	1	1	1	1	1
ADAM12	217.017649653956	1	1	1	1	1	1	1	1
ADAM15	1	1	461.91222777105	1	1	1	1	1	1
ADAM19	1	234.142626296335	1	1	1	451.908850791223	1	1	85.943552230956
ADAM23	1	1	1	1	1	1	1	1	283.458834912256
ADAM28	1	1	1	1	175.245455578905	1	1	1	1
ADAMTS1	172.177059198774	1	616.58810710468	1	1	1	631.119405463688	809.730072195333	1
ADAMTS12	376.512392729376	1	1	1	1	1	308.777865381086	1	1
ADAMTS15	129.73274831442	1	1	1	1	1	1	1	1
ADAMTS19	1	266.778211773483	1	1	1	1	1	1	1
ADAMTS2	237.148534751706	1	1	1	1	1	1	1	1
ADAMTS4	1	1	1	1	1	1	656.345714419002	620.158005237628	1
ADAMTS5	1	214.55317716919	1	1	1	1	1	1	1
ADAMTS9	169.267937340665	1	844.982873272561	1	1	1	1928.90372315115	1066.34816801539	90.7821893456823
ADAMTSL3	72.1449171877627	642.054117731843	1	1	1	1	500.577777287534	1	1
ADAP2	1	1	1	1	263.457659429102	1	160.225757269776	1	1
ADARB1	1	1	1	1	1	179.609556532857	1	1	1
ADCY3	161.221344285535	266.396103746194	1	1	1	1	359.1369366908	261.873137631648	1
ADCY4	1	1	202.231654263387	1	1	1	1	1	1
ADCY6	164.064994553956	1	1	1	1	1	205.543129209353	1	142.406211319913
ADCY7	1	1	1	1	128.488142628114	1	1	1	1
ADCY9	1	139.029410850219	1	1	1	1	1	1	111.646839058711
ADGRB3	243.125029269086	1476.66703227051	1	1	1	4616.23659498307	1023.19617122238	381.599219833248	1
ADGRD1	1	274.735975084886	1	1	1	1	1	1	152.868405270014
ADGRE2	1	1	1	1	201.261605239047	1	1	1	1
ADGRE5	1	1	1	370.225869564588	166.892067594228	1	1	1	1
ADGRF5	1	1	985.236329939661	1	1	1	243.536745151571	1	1
ADGRG1	1	1	235.542399976765	1	1	1	1	1	1
ADGRG6	1	1	1	1	1	315.250631309348	1	1	1
ADGRL2	129.413044406023	1	1	1	1	1	1	1	422.756966087561
ADGRL3.AS1	1	1	1	1	1	1	1	1	171.401266001192
ADGRL4	1	1	621.598417087066	1	1	1	1	1	1
ADH1B	1039.57142155602	795.93605127321	1	1	1	1	1	1	1
ADI1	1	1	1	1	1	1	1	208.574647119408	1
ADIPOQ	776.657494022417	1	1	1	1	1	1	1	1
ADIRF	287.336155294203	1	803.254178409066	1	1	292.932973503	1208.01584925332	4932.42904795879	1
ADPRHL1	1	1	1	1	1	1	1	1	369.747397459809
ADRA1A	560.995915209638	1	1	1	1	1	1	1	173.690293822095
ADSS	1	1	1	171.332264892405	1	1	1	1	1
AEBP1	1	1	1	1	1	1	1	133.984495841044	1
AFAP1	100.239080256325	202.244559555692	1	1	1	1	1	1	1
AFDN	102.265949659251	233.344432554158	724.715949159854	1	1	1	1	1	61.3254428928334
AGAP2	1	1	1	1	1	1	142.672774474978	1	1
AGBL4	522.590089474383	1	1	1	1	1	1	1	97.613101604783
AGL	1	1	1	1	1	1	1	1	120.848578945925
AGMO	133.897658272788	1	1	1	1	1	1	1	1
AGPAT2	734.829603043189	1	1	1	1	1	1	1	1
AGT	1	1	1	1	1	1	1717.40551808246	1404.72692524231	1
AHCYL2	169.645788705057	244.387965755865	1	1	1	1	1	1	83.1290796857789
AHSA1	1	1	1	203.010844090783	1	1	1	1	1
AIDA	1	1	144.002825917189	1	1	1	1	1	1
AIF1	1	1	1	1	1658.75474300031	1	1	1	1
AIF1L	1	1	289.372043847201	1	1	1	1	1	1
AIFM2	217.90687808104	1	1	1	1	1	1	1	1
AK1	1	1	1	1	1	1	1	92.137310764017	1
AKAP6	89.9478494620848	1	1	1	1	463.91892236909	1	266.235333756626	1313.29605367455
AKAP7	1	1	1	1	1	291.351318976336	1	1	1
AKNA	1	1	1	274.935295033981	1	1	1	1	1
AKR1A1	1	1	1	1	219.470571135516	1	1	1	1
AKR1C1	91.1442138591569	188.869121297873	1	1	1	1	1	1	1
AKR1C2	208.174330486941	1	1	1	1	1	1	1	1
AKR1C3	1	1	183.233806609447	162.733288900971	1	1	1	1	1
AKT2	157.297816049656	1	1	1	1	1	1	1	1
AL050403.2	126.934828823458	1	1	1	1	1	1	1	1
AL109930.1	103.096824903137	513.015358315025	1	1	1	1	1	1	1
AL138733.1	110.457665389796	1	1	1	1	1	1	1	1
AL138828.1	1	1	1	1	1	1	1336.01462892826	1	133.113945320067
AL139383.1	345.686572193161	1	1	1	1	1494.90533819186	1	1	245.920062222522
AL139807.1	1	1	1	1	1	263.90994045002	1	1	1
AL356479.1	183.403758030542	1	1	1	1	1	1	1	1
AL359915.2	118.039167833503	198.075963924555	1	1	1	1	1	1	1
AL445250.1	1	189.72202054081	1	1	1	1	1	1	1
AL445426.1	132.653128486294	1	1	1	1	1	1	1	1
AL450384.2	1	1	1	1	1	1	199.321270855779	121.7417708272	363.70506989604
AL499616.1	1	1	1	1	1	1	395.941559967665	1	1
AL512638.2	165.801401336989	1	1	1	1	1	307.387538992449	1	1
ALCAM	1	1	1	1	155.845252789855	535.033730588626	1	1	1
ALDH1A1	1	1	1	1	1	624.681652229077	1	1	1
ALDH1A2	101.590888024268	177.880399656661	1	1	1	1	1	1	1
ALDH1L1	285.703316912293	1	1	1	1	1	1	1	1
ALDH7A1	79.2934017057177	1	1	1	1	248.515481303936	1	1	1
ALG5	1	1	1	1	1	1	1	74.4615995348768	1
ALK	1	1	1	1	1	245.369538406723	1	1	1
ALKBH7	1	1	1	1	1	1	1	90.3465330761948	1
ALOX5	1	1	1	1	383.683827004449	1	1	1	1
ALOX5AP	1	1	1	584.654935157666	406.960367809118	1	1	1	1
ALPK2	1	1	1	1	1	1	1	1	314.916736253731
ANGPT1	122.847678698879	1	1	1	1	1	1	1	1
ANGPTL1	1	1	1	1	1	441.547820530157	1	130.540264274123	1
ANGPTL4	1449.83301373444	1	1	1	1	1	1	1	1
ANGPTL8	335.941833890304	1	1	1	1	1	1	1	1
ANK2	200.845410688465	234.864621582602	1	1	1	1669.9108712954	1	1	1071.51091302197
ANK3	1	1	1	1	1	3129.63868448173	1	1	582.058153526306
ANKRD1	212.030858357265	1	1	1	1	278.034171292913	1	1	2270.30265713414
ANKRD13D	1	1	1	1	149.339656566952	1	1	1	1
ANKRD2	1	1	1	1	1	1	1	1	310.612029660744
ANKRD29	1	1	1	1	1	1	1	168.000420607346	1
ANKRD33B	1	1	1	1	1	230.885668002635	1	1	1
ANKRD36C	1	1	1	1	1	255.523639239317	1	1	1
ANKRD9	1	1	1	1	1	1	1	1	115.711190238554
ANKS1B	207.024501258495	350.855469844067	1	1	1	203.070578755176	1	1	1
ANO1	1	1	1	1	1	1	209.530942402626	244.974381257335	1
ANO10	152.311239938576	148.343007918516	1	1	1	1	1	1	1
ANO5	1	1	1	1	1	1	1	1	210.991820837641
ANPEP	1	1	1	1	119.278220069162	1	1	1	1
ANTXR1	1	250.884350413785	1	1	1	291.613767042869	1	148.799406981643	1
ANXA3	1	1	913.348130796386	1	1	1	1	1	1
AOAH	1	1	1	678.94913067428	207.396145615176	1	1	1	1
AP000311.1	710.941102170495	1	1	1	1	260.054580903307	1	1	99.6978309844908
AP000462.1	97.1697091136519	1	1	1	1	366.042745044317	1	1	114.941523796541
AP001011.1	1	137.17391629257	1	1	1	1	1	1	82.0799787070942
AP001528.2	232.777635239865	1	1	1	1	1	1	1	1
AP001825.1	1	1	1	1	1	1	1	1	126.930835245379
AP002989.1	1	273.079588952877	1	1	1	1	1	1	1
AP1B1	1	1	1	1	164.891203872267	1	1	1	1
AP1S2	1	1	95.4881603810953	1	252.544759516225	592.545024143456	1	1	111.672828975448
AP2S1	1	1	152.313421826319	1	546.388878815314	1	1	145.91185066035	1
APBA1	1	1	1	1	1	225.130626221958	1	1	1
APBB1IP	847.813624945102	1	1	344.906858875595	200.63869462361	1	1	1	1
APCDD1	155.105868021879	186.145655102642	1	1	1	463.399781310488	1	1	1
APH1A	1	1	128.288028759606	1	1	1	1	1	1
APMAP	206.903264724963	1	1	225.063667950379	1	1	1	1	1
APOBEC3C	1	1	1	190.029922422248	1	1	1	1	1
APOBEC3G	1	1	1	284.803327167635	1	1	1	1	1
APOD	310.885445150325	6142.55150705727	230.750656904556	1	1	444.209013288262	729.482219114385	1	237.445607057432
APOE	1	489.739355982565	1	1	1	1	1	408.377545915044	1
APOL1	1	1	189.970614499775	1	1	1	1	1	1
APOL3	1	1	159.755056960419	1	1	1	1	1	1
APOL6	271.898310689543	1	118.303595587755	1	1	1	1	1	1
APOLD1	1	1	673.69132458325	1	1	1	351.358764419985	314.192725687364	1
APOO	1	1	1	1	1	1	1	1	121.7821037528
APPL1	1	186.216313624509	1	1	1	1	1	1	61.4029732882386
AQP1	1	1	1215.82254169438	1	1	1	1	246.63525420932	1
AQP3	1	1	302.996523741716	1	1	1	1	1	1
AQP4.AS1	1	1	1	1	1	223.32126729193	1	1	112.31994628369
AQP7	938.268666795415	1	1	1	1	159.592206609722	1	1	344.876123235113
AR	372.324634160665	1	1	1	1	1	1	1	68.487901307601
ARAP1	1	1	1	1	119.112556476544	1	1	1	1
ARAP2	1	1	1	305.47714621339	1	440.795016938467	1	1	1
AREG	1	1	1	1220.63165977961	508.732352569802	1	1	1	1
ARF6	1	1	1	355.867429645517	151.647448964476	1	1	66.3409816410409	1
ARHGAP15	1	1	1	1092.60120457341	574.351782805672	773.850601145091	599.797950516373	1	1
ARHGAP17	63.187257772106	1	1	1	1	1	159.490865866073	1	89.7970470885777
ARHGAP18	1	1	1	1	748.004076443224	1	1	1	1
ARHGAP20	452.844404621528	1	1	1	1	1	1	1	1
ARHGAP21	233.255812211108	589.356915627314	1	1	1	1	145.800868936365	1	144.203113148457
ARHGAP22	1	192.340087868516	1	1	1	1	1	1	1
ARHGAP6	83.4882215809716	451.803710632531	1	1	324.659131848077	1	884.117172661157	323.526252282954	1
ARHGAP9	1	1	1	170.868481214019	1	1	1	1	1
ARHGEF1	1	1	1	364.055601639434	1	1	1	1	1
ARHGEF15	1	1	178.586601230339	1	1	1	1	1	1
ARHGEF17	1	1	1	1	1	1	345.203932127165	174.782485591786	1
ARHGEF26	1	1	1	1	1	614.340296315965	1	1	1
ARHGEF40	124.358081716655	1	1	1	1	1	1	1	1
ARID5A	1	1	1	111.961788803789	1	1	1	217.793453368675	1
ARIH2	129.888070658298	1	1	1	1	1	1	1	220.434818313383
ARL1	1	1	1	1	1	1	1	92.5370973281123	1
ARL17B	110.519771458447	1	1	1	1	1	1	1	1
ARL2	1	1	367.520000568165	1	1	1	106.951721328633	187.088483649826	1
ARL3	1	1	1	1	1	1	1	115.894582310479	1
ARL4C	1	1	1	363.063439359908	119.207594068381	1	1	1	1
ARL4D	1	161.591733805635	1	1	1	1	1	1	1
ARL8B	1	1	1	1	173.222648183441	1	1	1	57.9830434252772
ARMCX3	1	1	1	1	1	1	1	84.7163820063082	1
ARMCX4	99.089807305618	203.903278701813	1	1	1	317.035838313923	1	1	1
ARPC1A	1	1	1	1	1	1	1	212.955159693635	1
ARPC5L	1	1	1	223.541400662193	1	1	1	1	1
ARRB1	194.775911015375	1	1	1	1	1	1	1	1
ARRB2	1	1	1	168.338875814011	306.147283913156	1	1	1	1
ARSG	1	1	1	1	1	175.796777371812	1	1	95.2679610109677
ART3	1	1	1	1	1	225.107697346132	1	1	154.510674971994
ASB15	1	1	1	1	1	1	1	1	201.146093134162
ASB18	1	1	1	1	1	1	1	1	160.846401042496
ASB2	1	1	1	1	1	1	1	1	123.674182876015
ASCC2	133.162681009646	1	1	1	1	1	1	1	1
ASNSD1	1	1	1	1	1	1	1	70.8567092352104	1
ASPA	1	1	1	1	1	490.176769015666	1	1	1
ASPN	1	1	1	1	1	1	314.314344296918	139.210448099575	1
ASRGL1	1	1	131.435960737398	1	1	1	1	1	1
ASS1	168.194870315039	1	1	1	1	1	1	1	1
ASTN2	72.8325774083518	300.009107364443	1	1	1	1547.19668443178	1	1	63.5143560285194
ATAD1	110.655227995228	1	1	1	1	1	156.598653662356	1	153.410686450886
ATAD2	1	1	1	1	1	1	1	1	156.039379714753
ATF6B	1	1	1	1	1	213.157441981829	1	1	1
ATG13	1	1	1	1	1	220.937396285467	1	1	1
ATG3	1	1	1	1	126.955561032735	1	1	1	1
ATL2	127.998284258287	1	1	1	1	1	1	1	1
ATN1	55.2383191653961	1	164.308555622981	1	1	1	1	1	1
ATOH8	1	1	167.447063616955	1	1	1	1	1	1
ATP10A	279.799352148524	1	1	1	1	1	1	258.561361554998	1
ATP10D	1	213.616063359547	1	1	1	1	1	1	1
ATP11A	1	1	1	1	107.208281159108	1	1	1	233.203286815432
ATP6V0D1	1	1	1	1	194.754166303526	1	1	1	1
ATP6V1B2	1	1	1	1	192.790926956218	1	1	1	1
ATP8A1	1	1	1	212.367659029275	1	1	1	1	133.464645527336
ATP8B1	102.702445252218	575.153888341956	1	1	1	260.133745926324	1	151.979615500729	1
ATP8B4	1	1	1	1	438.378967183889	1	1	1	1
ATP9A	304.455885646517	1	1	1	1	1	1	1	1
ATR	121.080832177274	210.979054364139	1	1	1	1	1	1	74.4295097690905
AXL	1	301.203423227138	1	1	1	360.546928549488	459.613182857776	398.359101990452	1
B3GLCT	1	1	1	1	1	1	1	1	131.665167019116
B3GNT2	1	1	1	1	1	1	1	76.2592330976191	1
B4GALNT3	1	1	1	1	1	1	1	1	285.438473840851
BACE2	1	1	1	1	1	184.278030658289	1	1	1
BACH2	1	218.919963917391	1	1	1	722.078008689346	1	1	1
BAD	1	1	1	1	1	1	1	73.5011986834024	1
BAIAP2L2	1	1	1	1	1	346.630799627531	1	1	1
BANK1	166.267250476771	1	1	1	1	1	1	1	1
BASP1	1	1	1	1	201.753665547725	1	1	1	1
BATF	1	1	1	134.604181272984	1	1	1	1	1
BAZ1B	81.7172398935551	1	1	1	1	1	159.809955392992	1	72.3347592765394
BBS2	1	1	1	1	1	221.066198048341	1	1	1
BCAM	1	1	379.374933799927	1	1	1	261.018990852736	437.777252661863	1
BCAS2	1	1	1	247.415856879962	1	1	1	1	1
BCAT1	1	1	1	1	199.962845555108	1	1	1	1
BCL11A	1	1	1	1	1	1	1	1	119.822426111445
BCL11B	1	1	1	256.517639430414	1	1	1	1	1
BCL2	993.02131331503	508.25407667104	1	485.017227573154	1	1792.22436588069	1	1	1
BCL2A1	1	1	1	1	108.585509181264	1	1	1	1
BCL2L14	1	1	1	1	1	318.008628773564	1	1	1
BCL3	1	1	168.154431639058	1	1	1	1	1	1
BCO2	1	1	1	1	1	1	1	1	345.481460531117
BCR	240.768715711017	1	1	1	1	240.737401052243	1	1	1
BEX3	1	1	144.807408633957	1	1	1	1	227.41038033318	1
BGN	1	1	1	1	1	1	351.919855588115	461.012013119099	1
BICC1	177.378685785552	1903.46184077505	1	1	1	361.591368411029	1	1	1
BICD1	1	142.010888658526	1	1	1	272.208339903821	1	1	55.4111525038782
BID	1	1	1	1	114.161526098753	1	1	1	1
BIN2	1	1	1	528.967934449545	1	1	1	1	1
BIRC3	1	1	1	174.432684051923	1	1	1	1	1
BLCAP	170.884865718133	1	1	1	1	1	1	1	1
BLVRA	1	1	1	1	141.249233373313	1	1	1	1
BLVRB	75.7724635841691	1	1	1	555.578959298365	1	1	99.9545780539383	1
BMP5	1	1	1	1	1	1	491.025996286504	137.838017973599	1
BMPER	73.4951559448604	167.048698202754	1	1	1	1	1	1	1
BMPR1B	1	1	1	1	1	338.721547673586	1	1	1
BMS1P14	114.788980591292	1	1	1	1	558.96441699084	1	1	71.2414899172302
BNC2	541.318743120506	797.903031761271	1	1	216.127515273831	1	1	1	1
BNIP2	1	1	151.306009333843	1	232.045868268939	1	1	1	1
BPGM	1	1	1	193.197392839779	1	1	1	1	1
BST2	1	1	1423.84053161756	356.520003232098	235.125207100599	1	1	118.590417099899	1
BTBD3	1	189.441868456443	1	1	1	1	1	1	1
BTG3	1	1	1	1	1	1	1	96.3890539577816	1
BTN3A2	1	1	1	207.425151896994	1	1	1	1	1
BTNL9	65.2116938911367	1	665.011682623893	1	1	1	1	1	1
BUB3	1	1	1	267.891990993497	1	1	1	1	1
C10orf71	1	1	1	1	1	1	1	1	131.863922248628
C11orf96	1	396.978720090395	762.523182696625	1	1	1	1495.05333227282	3715.43753942093	1
C12orf40	1	210.85668880975	1	1	1	1	1	1	1
C12orf75	1	1	1	321.30151607874	1	1	1	249.448788666488	1
C14orf180	174.409124781547	1	1	1	1	1	1	1	254.044765763678
C15orf41	1	1	1	1	1	187.442953020952	1	1	1170.07763860018
C16orf45	107.020887258205	249.535404579378	1	1	1	1	1	1	59.0719712086044
C19orf12	362.130690960061	1	1	1	1	1	1	1	56.4449594248581
C19orf33	1	1	199.516347489597	1	1	1	1	1	1
C19orf66	1	1	1	114.275783373466	1	1	1	1	1
C1QA	1	1	1	1	2204.51069319911	1	1	1	1
C1QB	1	1	1	1	2150.56116176556	1	1	1	1
C1QC	1	1	1	1	1747.0458227618	1	1	1	1
C1QTNF1	124.675635765034	1	1	1	1	1	177.102960856016	362.515977376907	1
C1RL	147.62235795521	227.952045092039	1	1	1	1	1	1	1
C1S	120.820709018997	822.558319228891	1	1	1	251.972574609613	222.236707384286	1	1
C1orf123	1	1	1	1	1	1	1	95.3859149749004	1
C1orf162	1	1	1	166.015925044372	527.345960333865	1	1	1	1
C1orf54	1	1	210.340047973723	1	1	1	1	115.428107927312	1
C20orf27	1	1	1	1	1	1	176.643363592596	152.842008385132	1
C2CD2	323.605257837847	1	1	1	1	1	180.918570309039	1	1
C2CD4B	1	1	301.733882867185	1	1	1	1	1	1
C2orf40	1	1	1	1	1	1	1	120.987106245521	1
C3	108.084218006595	767.049915626194	1	1	1	1	1	1	1
C3AR1	1	1	1	1	248.729843225706	1	1	1	1
C4orf19	144.761192322601	1	1	1	1	1	1	1	1
C4orf48	1	1	1	1	171.835609499579	1	1	1	1
C5AR1	1	1	1	1	546.660501711989	1	1	1	1
C6	249.060021207028	1	1	1	1	1	1	1	108.192812169446
C6orf106	183.433072547372	1	1	1	1	1	1	1	57.34529173651
C7	631.047577352017	2032.00620492762	1	1	1	254.653015584564	172.847896717194	1	1
C7orf50	1	1	1	1	1	1	1	85.7153028348986	1
C8orf34	282.295634910396	1	1	1	1	1	1	1	71.5433300492911
C9orf72	1	1	1	1	212.579960016107	1	1	1	1
CA4	1	1	481.297682140198	1	1	1	1	1	1
CA8	1	1	287.922378001029	1	1	1	1	1	1
CAB39L	77.8936472690779	187.992161562163	1	1	1	594.013762369102	1	1	1
CABLES1	188.149877771535	1	1	1	1	1	1	1	1
CACHD1	129.716692632968	1	1	1	1	1	1	1	1
CACNA1H	1	1	1	1	1	1	1	95.8399269865503	1
CACNA2D3	1	1	1	1	1	1	162.889391481558	1	311.44049119322
CACYBP	1	1	1	313.223855362445	106.50310368392	1	1	1	1
CADM1	679.370902563483	1	1	1	1	1196.04775629956	1	1	261.58705669751
CADM2	1	1	1	1	1	3542.58052986966	1	1	1
CADM3	1	1	1	1	1	231.662308527285	1	1	1
CADPS	1	1	1	1	1	1	1	1	194.199890510968
CADPS2	64.1479598049089	251.004269852019	242.732195035871	1	1	1	1	1	1
CALCRL	419.879730147182	330.68745919306	303.097151863171	1	1	1	1	1	1
CALHM2	1	1	1	1	1	1	1	80.7614011071423	1
CAMK2G	1	1	1	1	1	1	1	85.6597996758145	1
CAMK2N1	1	1	1	1	1	1	188.024947512108	138.339248824738	1
CAMK4	1	1	1	288.818354768372	1	1	1	1	1
CAPG	1	1	1	1	157.834155849848	1	1	1	1
CAPN1	1	1	1	130.328123923461	1	1	1	1	1
CARD11	1	1	1	205.953045852069	1	1	1	1	1
CARMN	968.798307899404	1	1	1	1	1	1112.66264408504	1398.24644633893	85.9095349709954
CARS	128.37695178373	1	1	1	1	1	1	1	1
CASC15	1	1	1	1	1	527.88089790024	313.093646156754	1	1
CASC3	1	1	1	1	1	1	1	96.8584093932021	1
CASKIN2	1	1	130.821246667908	1	1	1	1	1	1
CASP1	1	1	1	135.108306604855	1	1	1	1	1
CASP8	1	1	1	285.976818772655	1	1	1	1	1
CASQ2	1	1	1	1	1	1	1	675.06170524414	338.753069583502
CASZ1	1	1	1	1	1	1	1	1	226.266793211356
CATSPERB	1	183.283220352047	1	1	1	1	1	1	1
CAV1	144.592917184597	1	2774.47970473664	1	1	1	654.008662038953	829.520592212956	85.773899130337
CAVIN1	1	1	607.381038291242	1	1	1	220.750543278225	407.25382699694	1
CAVIN2	1	1	1124.21871264647	1	1	1	131.072248037396	1	1
CAVIN3	1	1	442.924007015383	1	1	1	180.821145541459	618.97366390035	1
CBL	81.8532659760266	1	1	1	1	1	179.555958438624	1	1
CBLN1	1	1	1	1	1	1	1	78.0994014461068	1
CBR1	1	1	1	1	1	180.931799287226	1	78.5677213233629	1
CBWD5	55.4052301799131	1	1	1	1	171.501739459254	1	1	1
CBX6	1	1	1	1	1	1	1	109.613869172644	1
CCDC102B	1	125.362687366762	1	1	1	1	410.632530179938	1	1
CCDC141	1	1	1	1	1	1	1	1	454.810648821309
CCDC3	1	1	1	1	1	1	1	270.894329641103	1
CCDC50	66.6140675828005	1	210.125758310547	1	1	1	1	1	1
CCDC68	1	1	151.934836681628	1	1	1	1	1	1
CCDC80	149.405756297438	679.347313365098	1	1	1	1	1	1	1
CCDC85A	1	1	310.88800206913	1	1	1	1	1	1
CCDC88A	92.1499283301265	1	1	1	395.718691053549	1	1	135.459180039826	1
CCDC88C	1	1	1	172.309064307186	1	1	1	1	1
CCDC92	90.8452807074493	1	1	1	1	1	300.078898289482	1	57.9037399002433
CCDC93	1	1	1	1	1	1	1	1	130.732437020657
CCL3	1	1	1	1801.45246850013	1	1	1	1	1
CCL4	1	1	1	2752.80233738796	1	1	1	1	1
CCL4L2	1	1	1	244.595950856074	1	1	1	1	1
CCL5	1	1	1	2846.01469894186	1	1	1	1	1
CCND2	1	1	1	178.960984777463	1	1	1	1	89.7475017990456
CCR1	1	1	1	1	113.708001499288	1	1	1	1
CCS	84.8710587874952	152.876642437843	1	1	1	1	1	1	1
CCSER1	1	1	1	1	1	1	1	1	760.921096468229
CD14	1	1	1	1	1546.17041889416	1	1	1	1
CD163	1	1	1	1	1177.88144330274	1	1	1	1
CD163L1	1	1	1	1	254.636300664723	1	1	1	1
CD2	1	1	1	381.436913385145	1	1	1	1	1
CD247	1	1	1	736.66681006205	1	1	1	1	1
CD300A	1	1	1	126.048605456084	1	1	1	1	1
CD300LG	1	1	212.610856356799	1	1	1	1	1	1
CD320	1	1	212.068942180433	1	1	1	1	1	1
CD34	1	228.785579604255	566.310602315264	1	1	1	1	1	1
CD37	1	1	1	342.545002883001	240.074103814191	1	1	1	1
CD38	102.181934732036	1	1	1	1	1	621.368966379954	1	1
CD3D	1	1	1	729.127624114453	1	1	1	1	1
CD3E	1	1	1	296.849402061929	1	1	1	1	1
CD3G	1	1	1	217.5550477944	1	1	1	1	1
CD48	1	1	1	401.352058115862	102.184982922158	1	1	1	1
CD52	1	1	1	1705.13989825947	523.922317147574	1	1	1	1
CD53	1	1	1	591.833603287312	288.938425064425	1	1	1	1
CD55	1	1	90.4549490673422	187.962683993672	351.803604596404	1	1	1	1
CD59	1	1	3205.93000113904	1	1	1	331.112468849733	515.872787168962	1
CD68	1	1	1	1	580.252081860362	1	1	1	1
CD69	1	1	1	2763.52584609315	1	1	1	1	1
CD7	1	1	1	760.498480511731	1	1	1	1	1
CD74	1	1	2455.60309535466	992.780345682617	3860.79829532767	1	191.869631436666	1	1
CD82	1	1	203.896133587444	1	1	1	1	1	1
CD83	1	1	1	1	219.581745830955	1	1	1	1
CD84	1	1	1	1	142.145918922235	1	1	1	1
CD86	1	1	1	1	240.428058990713	1	1	1	1
CD8A	1	1	1	155.039299362475	1	1	1	1	1
CD93	1	1	368.239981721644	1	157.318277016969	1	1	1	1
CD96	459.646876705525	1	1	580.632714506083	1	1	1	1	1
CDA	1	1	122.268585714099	1	1	1	1	1	1
CDC14A	1	1	1	364.35378444142	1	1	1	1	1
CDC26	1	1	138.090102381596	1	1	1	1	1	1
CDC42EP1	1	1	130.495828145805	1	1	1	1	1	1
CDC42EP5	1	1	140.821297361584	1	1	1	1	1	1
CDC42SE2	70.5183175260032	1	1	699.854807131026	265.432922742444	1	1	1	1
CDH13	1	1	475.722235393145	1	1	379.784127749706	1	134.249075721673	1877.36115315569
CDH19	464.941046649588	2945.15334871789	1	1	1	6932.92927868445	1	1	1
CDH2	1	1	1	1	1	413.678055598898	1	1	1379.347404901
CDH20	161.288190643615	1	1	1	1	1	1	1	1
CDH23	127.605074273652	1	1	1	1	1	1	1	1
CDH5	1	1	601.555424675579	1	1	1	1	1	1
CDH6	1	1	1	1	1	1	1	171.479735007741	1
CDHR3	117.218320767797	1	1	1	1	1	1	1	1
CDK18	1	1	1	1	1	1	1	1	129.664762928766
CDK19	59.7291866602506	1	1	1	178.374138655319	327.878755828092	1	1	1
CDK4	1	1	1	1	1	1	1	89.0865762902776	1
CDK6	1	1	1	1	1	1	1	1	183.942630088125
CDKL1	135.048144088991	1	1	1	1	1	1	1	1
CDKN1C	116.802950663503	1	596.466310908325	1	1	1	1	1	1
CDKN2D	1	1	1	113.716901348086	1	1	1	1	1
CDO1	145.865892573491	1	1	1	1	1	1	1	1
CDYL	103.730154182232	1	1	1	1	271.365462175551	1	1	77.2960427873945
CEBPA	112.12829019977	1	1	1	1	1	1	1	1
CEMIP2	96.5745110890878	1	1	467.301083920019	311.328704295002	1	1	1	1
CENPP	145.89005780974	232.595165640638	1	1	1	1	197.027429995516	1	1
CEP126	1	195.918134269925	1	1	1	1	1	1	1
CEP162	1	171.967245789474	1	1	1	172.730247692722	1	1	1
CEP57	1	1	1	1	1	189.588063814558	1	1	72.1468769072687
CEP68	1	1	107.710013484426	1	1	1	1	1	1
CEPT1	111.312567634309	1	1	1	1	1	1	1	1
CERS2	1	1	128.239672882597	1	1	1	1	1	1
CERS6	226.3701469769	1	1	1	197.313297000195	1	487.650285331764	1	578.03830891088
CFAP20	1	1	113.999098351284	1	1	1	1	1	1
CFAP36	1	1	1	1	1	1	1	68.4931677358849	1
CFAP61	1	1	1	1	1	1	1	1	147.115450782052
CFD	325.045204126986	4970.15228434252	1	1	368.451105968491	441.252168787014	180.641685711352	1	136.641453266877
CFH	129.295893888654	549.881764285167	1	1	1	1	1	1	1
CFI	1	1	154.177663091039	1	1	1	1	1	1
CFLAR.AS1	64.340272593347	1	1	1	1	1	1	1	213.451017128078
CHD7	76.9129039286183	1	1	1	1	270.588524276035	1	1	64.4387220533404
CHFR	109.465047310853	1	1	1	1	1	1	1	1
CHL1	1	1	1	1	1	1851.26725819071	1	1	1
CHMP3	1	1	132.623728077593	1	1	1	1	139.86462070511	1
CHORDC1	1	1	1	118.85591110332	1	1	1	1	1
CHRM2	1	1	1	1	1	1	1	1	892.154987364704
CHST11	1	217.861577016226	1	563.124191251004	531.881236865003	1	1	1	1
CHST12	1	1	1	220.941446941055	1	1	1	1	1
CHST15	1	1	1	1	200.458965370691	1	1	1	1
CHST9	1	1	1	1	1	299.331833712028	1	1	145.622101081435
CHSY3	183.111221012639	1	1	1	1	1	1	1	1
CHTOP	1	1	108.040694833154	1	1	1	1	1	1
CHURC1	1	1	132.240660804425	1	1	1	1	237.851907571522	1
CIB1	1	1	1	359.797582964133	143.036827698088	1	1	97.1579804860762	1
CIDEA	132.297739527793	1	1	1	1	1	1	1	1
CIDEC	332.959335316261	1	1	1	1	1	1	1	1
CITED2	1	1	1	297.476078367234	1	1	1	1	1
CKB	119.372408525854	1	1	1	1	1	1	312.182436282143	70.3682132280325
CKLF	1	1	1	248.256292039725	176.69448543454	1	1	1	1
CKM	1	1	1	1	1	1	166.485384689197	1	370.454850100481
CKMT2	95.1980830538321	1	1	1	1	1	1	1	964.68331943566
CKMT2.AS1	82.9238949204422	1	1	1	1	1	1	1	222.829883114292
CLCN3	1	1	1	1	1	1	1	1	161.177021556329
CLDN5	1	1	2641.63405568607	1	1	1	1	1	1
CLEC10A	1	1	1	1	250.50517045428	1	1	1	1
CLEC14A	1	1	904.844789575816	1	1	1	1	1	1
CLEC2B	1	1	352.834460314408	581.496283173989	268.175596200343	1	1	1	1
CLEC2D	1	1	1	445.50515127389	1	1	1	1	1
CLEC7A	1	1	1	1	179.302882773986	1	1	1	1
CLIC2	1	1	98.7025345361524	1	1	1	1	1	1
CLIC3	1	1	1	382.227327963777	1	1	1	1	1
CLIC5	1	1	428.905470780207	1	1	1	1	1	333.742682141854
CLINT1	116.464296538282	168.357938605565	1	1	1	1	1	1	1
CLIP4	186.279847234719	1	1	1	1	1	1	1	56.5448633072805
CLMAT3	88.9808664888274	1	1	1	1	1	234.575021415244	1	1
CLMN	258.297486815695	179.208296070537	1	1	1	567.37061159726	693.888269922969	454.8080148302	1
CLMP	519.064664610205	279.776705704762	1	1	1	1	1	1	1
CLOCK	102.03296385643	158.200617337374	1	1	1	1	290.025283884877	1	108.494518643415
CLSTN1	1	1	1	1	1	188.994158956161	1	1	1
CLSTN2	354.765077172154	243.425632826715	1	1	1	1	1	1	1
CLTCL1	1	1	1	1	1	1	179.425759479592	1	60.2105476090237
CLU	1	1	1	1	1	782.484027466391	1	311.089505432162	1
CMC1	89.8681338047338	1	1	777.650906959575	1	1	191.364927943624	1	67.2476235173422
CMTM7	60.0420520456059	1	1	1	224.675950724269	1	1	1	1
CMTM8	1	1	283.53975822503	1	1	1	1	1	1
CMYA5	1	239.890640953728	1	1	1	272.307011067026	1	1	1635.43067234798
CNIH1	1	1	1	1	1	1	1	98.0208073287881	1
CNKSR3	1	1	1	1	1	434.607918936876	1	1	116.101574254767
CNN1	1	1	1	1	1	1	1	358.167322452172	1
CNOT6L	1	1	243.343432942608	765.238400801905	1	1	1	1	1
CNPY3	1	1	1	1	143.220523639891	1	1	1	1
CNTFR	121.296661682019	1	1	1	1	1	1	1	1
CNTLN	1	259.25737120158	1	1	1	222.455435310119	1	1	1
CNTN1	1	1	1	1	1	276.293954933764	1	1	1
CNTN4	1	1	1	1	1	246.050319630296	266.940161087168	1	1
CNTNAP2	60.4825788963423	200.438329107373	1	1	1	1	1	1	83.8072795283949
CNTNAP3B	1	1	1	1	1	1	1	1	122.954263297063
CNTRL	69.7381684986492	1	1	1	1	187.811694303781	1	1	1
COA3	1	1	1	1	1	1	1	108.084376940159	1
COBL	1	1	1	1	1	554.133690658714	1	1	110.200375079614
COL12A1	1	531.072638971461	1	1	1	1	1	1	1
COL14A1	1	1	1	1	1	1	1	103.947166525708	1
COL15A1	460.151033356845	939.760858001956	1	1	1	300.274888371715	1	1	1
COL1A1	1	232.849902370595	1	1	1	1	128.680698303877	1	1
COL1A2	1	717.840786632888	1	1	1	281.505980792051	412.451805089285	171.93103369891	1
COL21A1	1	1	1	1	1	621.078209814581	1	1	96.6825160709508
COL23A1	1	1	1	1	1	1	1	1	142.662490057003
COL24A1	81.7879298101806	165.648555302318	1	1	1	1	1	1	1
COL27A1	148.435254362093	1	1	1	1	1	199.437433284209	131.628427719458	1
COL28A1	1	1	1	1	1	325.999104878715	1	1	1
COL3A1	124.040310786518	493.087701003018	1	1	1	1	362.755891326573	1	1
COL4A3	1	408.398777329204	1	1	1	1	1	1	1
COL4A4	97.2697162555222	611.969219991814	1	1	1	1	1	1	1
COL5A1	144.287663238801	261.851018814665	1	1	1	121.681601558056	1	1	1
COL5A3	176.178782818504	211.403117789316	1	1	1	419.431589297833	409.769555949391	1	1
COL6A3	251.284845842652	1051.95038723499	1	1	1	1	1	1	1
COL6A6	1	147.614434826091	1	1	1	1	1	1	1
COL8A1	126.812633865647	619.126618866743	1	1	1	504.969697343234	1	1	1
COL9A3	1	1	1	1	1	387.938702954207	1	1	1
COLEC12	1	245.941193458303	1	1	802.929445851561	1	1	1	1
COLGALT1	1	1	1	1	263.289029484866	1	1	1	1
COPS8	1	1	1	1	1	1	68.3736816776611	100.96409833783	1
COQ10A	1	1	1	1	1	1	1	1	134.871881260728
CORIN	1	1	1	1	1	1	1	1	350.701826107752
CORO1A	1	1	1	1041.50378450432	282.905295756935	1	1	1	1
CORO2B	64.9449885133461	156.505756796591	1	1	1	1	1	1	1
COTL1	1	1	1	190.481148440317	722.499059951158	1	1	1	1
COX4I2	1	1	1	1	1	1	413.119906612755	513.855217384931	1
COX6A2	1	1	1	1	1	1	1	1	306.116801949601
COX7A1	1	1	540.39192838159	1	1	1	319.048361821461	595.016581270514	127.755133974621
CPE	1	1	1	1	1	1	852.117050398714	630.987574451568	1
CPEB3	73.8895536382063	1	1	1	1	1	1	1	297.607826538244
CPM	1256.35557279552	1	1	1	490.770689755896	1	864.849074287245	1	1
CPNE1	1	1	111.869898834787	1	1	1	1	1	1
CPNE5	1	1	1	1	1	1	1	1	243.477036192954
CPNE8	1	1	203.73430055681	1	250.644216524266	1	1	1	1
CPVL	1	1	1	1	341.466934371464	1	1	1	292.530323656408
CR1	1	1	1	1	188.031380666327	1	1	1	1
CRBN	1	1	1	1	144.326530315447	1	1	1	1
CREB5	1	480.877958486231	1	1	1	459.376524110454	1	1	113.130790719896
CREG1	1	1	1	1	137.530821797046	1	1	1	1
CREM	1	1	1	1000.4946974239	345.416143038599	1	1	197.956900611731	104.759192489016
CRIP1	1	1	1	262.671258548407	188.472483500748	1	1	477.670326801959	1
CRIPT	1	1	1	1	1	1	1	79.4923561884195	1
CRISPLD2	119.443290999911	435.476887847334	1	1	1	1	614.308836646736	470.425627945895	1
CRLS1	319.385184782525	1	1	1	1	1	1	1	145.67269585017
CRYBG1	129.738638785172	1	1	416.15541841633	1	1	1	1	1
CRYM	1	1	1	1	1	1	1	1	128.641588717328
CSAD	501.065790455701	1	1	1	1	1	1	1	54.966949595209
CSDC2	1	1	1	1	1	1	1	199.290786476042	288.590549264813
CSF1R	1	1	1	1	295.61917688969	1	1	1	1
CSF2RA	1	1	1	1	185.717716123825	1	1	1	1
CSGALNACT1	1	321.127239445498	1	1	1	246.604625178451	1	1	282.39814958907
CSGALNACT2	1	1	1	1	110.87126849677	1	1	1	1
CSNK1E	1	1	1	1	1	1	136.635227246302	83.9892852293124	1
CSRP1	1	1	99.7694874668152	1	1	144.361494277398	1	585.598039171035	1
CSRP2	1	1	102.930874818801	1	1	1	1	404.308522197988	1
CSRP3	1	1	1	1	1	1	1	1	398.52670580322
CST7	1	1	1	1202.65324539805	1	1	1	1	1
CSTA	1	1	1	1	104.269922176895	1	1	1	1
CTDSP2	1	1	1	1	1	1	1	96.1400442398003	1
CTGF	1	402.726892907289	207.097246544671	1	1	1	1	1	1
CTIF	598.633659779739	1	1	1	1	1	1	1	88.7585773622949
CTNNBIP1	1	1	234.60996308788	1	1	1	1	1	90.5545251227295
CTNND2	1	1	1	1	1	730.780740792507	1	1	206.874258330237
CTSA	1	1	1	1	214.253684446537	1	1	1	1
CTSB	1	1	211.166044505621	1	1807.25465601721	1	1	85.5116984739948	1
CTSD	1	1	155.301539642869	288.172087013023	925.976385366928	1	1	154.206031383224	1
CTSH	1	1	314.507598964621	1	208.026239037304	1	1	1	1
CTSS	1	1	1	123.460735411467	620.396069195465	1	1	1	1
CTSW	1	1	1	903.805501974618	1	1	1	1	1
CTSZ	1	1	1	1	654.567162118021	1	1	1	1
CTTNBP2NL	1	1	146.415053937756	1	1	1	1	1	1
CX3CL1	1	1	217.919805246559	1	1	1	1	1	1
CX3CR1	1	1	1	140.499832041767	1	1	1	1	1
CXCL1	1	1	400.833006246178	1	1	1	1	1	1
CXCL12	1	315.851230960138	218.361650385191	1	1	1	163.972867569963	1	1
CXCL16	1	1	1	1	203.759530354321	1	1	1	1
CXCL2	1	1	2574.87368916304	1	344.431974163739	1	318.144649504247	1	1
CXCL3	1	1	1	1	225.712891563101	1	1	1	1
CXCL8	1	1	1	1	287.519320468599	1	1	1	1
CXCR4	1	1	1	1534.75057434181	308.966771447056	1	1	1	1
CXorf36	1	1	347.522606660459	1	1	1	1	1	1
CYB5A	611.474844673689	1	161.233254953495	1	1	1	1	1	1
CYBA	1	1	444.969730002332	1950.43230410245	1957.35141662145	1	1	1	1
CYBB	1	1	1	1	344.3410470458	1	1	1	1
CYBC1	1	1	1	1	145.545303730721	1	1	1	1
CYBRD1	1	304.892399329498	1	1	1	164.086545195668	1	1	1
CYFIP2	1	1	1	173.841174277128	1	1	1	1	66.8630254819547
CYGB	1	1	1	1	1	1	339.375482791739	165.92180528948	1
CYLD	1	1	1	177.923586588287	1	1	1	1	1
CYP1B1	1	193.699259310545	187.342524460878	1	1	1	1	1	1
CYP20A1	109.70980122487	1	1	1	1	1	190.313943860451	1	1
CYP27A1	1	173.696830269824	1	1	1	220.927583310025	1	1	1
CYP4B1	1	167.410237468948	196.470067809314	1	1	1	1	1	1
CYP4X1	1	155.212329233245	1	1	1	1	1	1	1
CYP7B1	1	1	1	1	1	352.926567385901	1	1	1
CYSLTR2	1	1	1	1	1	1	234.317408037671	1	1
CYTH2	1	1	1	1	1	1	1	87.5864593319906	1
CYTH4	1	1	1	1	238.558896900198	1	1	1	1
CYTIP	1	1	1	553.802984450657	130.502732398508	1	1	1	1
CYTOR	1	1	1	145.49922229379	123.172238662137	1	328.109579221955	134.754301903332	1
CYYR1	1	1	429.258208721528	1	1	1	1	1	1
DAAM2	93.8741851985919	1	1	1	1	388.008861089507	483.346022656001	214.669287858041	1
DAB1	82.1086965932332	1	1	1	1	479.387113709478	288.910213827236	1	150.744972851857
DAB2	1	1	1	1	276.146421151267	1	1	1	1
DACH1	1	1	169.649034607011	1	1	1	379.814754443171	1	1
DAG1	1	1	1	1	1	216.741568028703	1	1	1
DANT2	132.191835176116	283.327254497517	1	1	1	1	1	1	500.995641954012
DAPK1	1	1	1	1	197.901411881696	1	1	1	1
DAPK2	147.806961035443	1	1	1	1	1	1	1	573.677569491929
DBN1	1	1	107.32478446275	1	1	1	1	1	1
DCBLD1	1	1	1	1	1	1	209.836807580476	1	1
DCLK1	201.339028499162	1876.80641047576	1	1	1	1	1	1	1
DCN	481.029763134881	7465.71137160779	1	1	1	528.388083110409	656.234771057383	512.081516980851	118.000358524521
DCP1B	1	1	1	1	1	1	1	1	236.630688054659
DCTN2	1	1	130.726679061756	1	1	1	122.141397866346	120.86301480218	1
DCUN1D4	142.24340163718	1	1	1	1	1	1	1	1
DDI2	110.219621669954	1	1	1	1	1	1	1	1
DDIT3	1	1	1	276.748410441952	1	1	1	1	1
DDR2	344.158273777973	429.828825148971	1	1	1	143.209219522909	1	1	1
DDX27	1	1	1	105.201448356302	1	1	1	1	1
DDX58	267.362710108308	1	1	1	1	1	1	1	1
DDX60L	1	1	1	1	1	1	1	1	190.827090118033
DEDD2	1	1	1	178.525961751418	1	1	1	1	1
DEGS1	1	1	1	1	1	1	1	111.936772366818	1
DELE1	1	1	117.368501926521	1	1	1	1	1	1
DENND2A	78.1596081307298	365.924002116562	1	1	1	306.064748600659	639.999129898005	231.659382833563	1
DENND2D	1	1	1	159.576034669874	1	1	1	1	1
DENND3	1	1	103.534197309692	1	1	1	259.755197109744	1	1
DENND4B	1	1	1	1	127.969670520004	1	1	1	1
DEPTOR	1	1	1	1	194.810011137183	1	1	1	1
DGAT1	128.249841540228	1	1	1	1	1	1	1	1
DGAT2	882.810072141046	1	1	1	1	1	1	1	1
DGKG	1	1	1	1	1	461.21936685026	1	336.926976178111	443.338832809793
DGKH	1	1	113.669055118214	1	1	1	283.610966865347	248.459128391356	1
DGKI	113.793800573868	1	1	1	1	1	1	1	1
DGLUCY	1	1	1	1	159.219387721296	1	1	1	327.915078234605
DHDDS	225.683706750815	1	1	1	1	1	1	1	1
DHRS3	367.81898053099	1	1	1	1	219.287270997642	1	1	1
DHX15	116.49742809992	1	1	1	144.322513401387	1	143.421475973829	1	1
DIAPH2.AS1	94.3564755580261	1	1	1	1	1	236.920624940484	1	78.0271754169249
DIO3OS	234.882009318872	1	1	1	1	1	1	1	1
DIP2B	136.226205528894	1	1	1	281.964085710195	667.226820582076	1	1	128.830715005418
DIP2C	354.727990521745	166.226631936556	1	1	1	701.327077566523	1	1	253.429292850483
DIRC3	594.788648719631	1	1	1	1	1	1	1	53.5609315489147
DIS3L2	150.47029178598	1	1	1	1	282.118444582948	1	1	77.190998559639
DISC1	1	1	1	1	418.448435290093	348.861518527637	1	1	535.637765053168
DIXDC1	141.541747180706	1	1	1	1	1	1	1	1
DLC1	2122.51742441313	1198.49329784934	300.003479642314	1	1	2857.78106462605	8346.93104555655	2108.9292074238	696.056827394189
DLL4	1	1	189.627414485991	1	1	1	1	1	1
DMAC1	1	1	1	1	1	1	1	75.9785369446239	1
DMPK	1	1	1	1	1	1	1	224.089801419918	66.2672396740576
DMXL2	72.1387810959265	1	1	1	273.802068711199	1	1	1	1
DNAH11	1	1	1	1	1	1	1	1	187.546125574891
DNAJA4	1	1	1	123.531395351417	1	1	1	1	1
DNAJB1	1	1	378.791719405417	2298.5013865104	598.934396248701	1	1	152.765162233164	1
DNAJB4	1	1	1	166.68800347041	1	1	1	1	1
DNAJB9	1	1	1	1	1	1	1	83.5335441182624	1
DNAJC10	1	1	1	1	1	1	1	100.376642612008	1
DNAJC5	1	1	1	1	111.474175668351	1	1	1	1
DNAJC6	1	1	1	1	1	388.824270313019	1	1	1
DNM3	1	154.862769678772	1	1	1	307.519706721487	1	1	1
DNMT1	1	1	1	126.196213434245	1	1	1	1	1
DOCK10	1	1	1	535.155579733904	429.274940610055	1	1	1	1
DOCK2	1	1	1	364.723766735905	437.997257576212	1	1	1	1
DOCK3	1	1	1	1	1	1	1	1	258.526944653993
DOCK5	67.0369345856016	1	1	1	1	1444.83925085983	1	1	209.57474675555
DOCK6	142.458730441055	1	229.991222296742	1	1	1	252.262144029816	1	1
DOCK7	119.072174848055	1	1	1	1	407.749721923797	1	1	1
DOCK9	82.9657274252419	136.542391142933	389.048526034394	1	1	1	1	1	1
DOK2	1	1	1	445.668180943542	210.100048474296	1	1	1	1
DOK6	1	1	1	1	1	186.605752295705	1	1	1
DPF3	1	1	1	1	1	1	1	1	571.66264161061
DPH6.DT	1	1	1	1	1	1	1	1	135.582341999325
DPM3	1	1	1	1	1	1	1	89.6410068575004	1
DPT	162.826951592872	289.259990403363	1	1	1	1	1	1	1
DPY19L2	1	1	1	1	1	1	1	1	755.763964360187
DPY19L3	1	1	1	1	1	139.837212987661	1	1	1
DPYSL3	1	165.632737169651	1	1	1	1	1	1	1
DRAM1	1	1	1	1	151.224038555028	1	1	1	1
DRAM2	1	1	1	1	144.729878284102	1	1	1	1
DSCAML1	1	1	1	1	1	1	198.737472847761	1	1
DTWD1	134.09504243399	1	1	1	1	1	128.979358928667	1	58.1318554552441
DTX3	1	1	1	1	1	1	217.766542197644	1	1
DUBR	1	1	1	1	1	1	280.800498382086	1	1
DUSP2	1	1	1	1512.25417453532	111.898702265977	1	1	1	1
DUSP22	1	1	109.977904560306	1	1	1	1	1	1
DUSP23	1	1	239.598607348403	1	87.8737919900766	1	1	1	1
DUSP27	1	1	1	1	1	1	1	1	165.388122231962
DUSP4	439.213743696279	1	1	1	1	1	1	1	1
DYNC1I1	1	1	1	1	1	144.689057789101	1	1	224.902610190138
DYNC2H1	115.642516172461	281.063682120025	1	1	1	264.033441703377	1	1	1
DYNLT3	1	1	1	1	1	1	1	81.3706321955538	1
DYSF	1	1	1	1	1	1	1	1	122.44222345478
EBF2	177.354129021194	671.724040563972	1	1	1	1	930.200461656285	323.045460294543	1
EBF3	92.6748708665546	173.980254338654	1	1	1	1	1	1	1
EBP	1	1	1	189.204989504828	1	1	1	1	1
ECM1	1	168.91875620358	1	1	1	1	1	1	1
ECM2	151.822750804425	1	1	1	1	1	143.081873283394	1	1
ECSCR	1	1	398.560552968015	1	1	1	1	1	1
EDA	1	215.962309721513	1	1	1	162.057862972721	354.390047458983	1	246.549887539451
EDNRA	1	1	1	1	1	1	362.126855862801	399.616289425091	1
EDNRB	1	279.443446884677	108.576178682285	1	1	1	382.74473951536	239.51577745291	1
EEPD1	219.082232739068	1	1	1	1	1	1	1	1
EFCAB14	1	1	167.859721624683	1	1	1	1	1	1
EFEMP1	88.6877660205014	203.943673136676	1	1	1	1	1	1	1
EFHD1	1	1	1	1	1	1	302.101811140097	293.093631628135	1
EFHD2	1	1	1	252.892485292195	201.38466470985	1	1	1	1
EFNA1	1	1	255.542267781577	1	1	1	1	1	1
EFNA5	787.527641957997	1	1	1	1	189.52428374659	1	1	718.706056103776
EFNB1	1	1	118.870904134873	1	1	1	1	1	1
EFNB2	1	1	277.680887949432	1	1	1	1	1	1
EGFL7	1	1	1458.1252185197	1	1	1	129.508782106498	1	1
EGFLAM	137.813132197757	1	1	1	1	1	1240.42424938881	449.242313039458	1
EGFR	464.72951503487	849.60085398884	1	1	1	1	1	1	1
EGLN1	1	1	1	1	1	1	1	1	118.730135463765
EGLN3	1	384.674621428585	1	1	1	1	1	1	65.6927852701794
EHBP1	793.861116184128	345.178936923848	1	1	1	2170.16341414622	1	1	109.325044782934
EHD1	1	1	190.755079378503	1	1	1	1	1	1
EHD2	1	1	273.422998308623	1	1	1	201.325533730051	322.738030815824	1
EI24	1	1	1	1	1	1	1	86.7358977384799	1
EIF2AK2	1	1	122.144843451206	1	1	1	1	1	1
EIF2AK3	88.3528538100845	203.014436474265	1	1	1	1	1	1	1
EIF2AK4	1	1	1	1	128.236102569086	1	1	1	1
ELK3	1	1	192.234532951297	1	1	1	1	1	1
ELMOD3	726.438394559918	1	1	1	1	1	1	1	66.6251080175891
ELN	1	667.709569210063	1	1	1	618.030156142503	1	1	1
ELOVL6	958.680093594054	1	1	1	1	1	1	1	1
EMB	1	1	1	288.545206149345	180.216575287539	1	1	1	1
EMC2	66.6566877502223	1	1	1	1	1	1	127.035174881216	1
EMCN	1	1	788.714641892684	1	1	1	1	1	1
EMD	1	1	1	1	1	1	1	114.998840194877	1
EMILIN1	1	1	1	1	1	1	170.891164028509	74.8479188028699	1
EMILIN2	1	1	1	1	180.136384862295	1	1	1	1
ENDOD1	1	1	131.69962375258	1	1	265.187619295397	1	1	1
ENOSF1	211.037498514859	289.99992205072	1	1	1	1	1	1	150.449686855139
ENOX1	80.2547246532415	1	1	1	1	1	293.805202557358	1	337.983391706438
ENPEP	1	1	1	1	1	1	669.913584975235	331.39610066014	1
ENPP2	139.336326978209	1	1	1	1	1	1	1	1
ENTPD1	1	1	1	1	158.540891278534	1	1	147.194001590236	1
EPB41L1	1	1	1	1	1	1	117.826656249431	1	1
EPHA3	58.6763119460079	235.227910345778	1	1	1	1	282.416508234718	1	1
EPHA6	1	161.398805624392	1	1	1	1	1	1	1
EPHB1	1	1	1	1	1	1	1	1	142.248501094034
EPOR	1	1	1	1	1	1	112.835626017904	1	1
EPS15L1	124.356394936587	1	1	1	1	1	1	1	281.49420494051
EPS8	565.260452656447	466.835040699274	1	1	292.874810796029	209.586203840116	1850.99403275879	642.718050948205	1
ERBB3	1	1	1	1	1	405.932226942266	1	1	1
ERBB4	1	1	1	1	1	1	1	1	937.536280831779
EREG	1	1	1	1	283.832125061061	1	1	1	1
ERG	1	1	257.953230566465	1	1	1	1	1	1
ERGIC2	1	1	1	1	1	1	1	86.2516208445873	1
ERN1	1	1	1	327.433095001152	1	1	1	1	1
ERO1B	1	1	1	1	1	203.28906005514	1	1	58.8907348104402
ESAM	1	1	837.008169221137	1	1	1	210.952722742999	291.221068522373	1
ESR1	214.983989360066	207.151198663653	1	1	1	1	1	1	1
ESRRA	1	1	1	1	1	1	1	1	131.512357934173
ESRRG	274.953933173385	1	1	1	1	1	1	1	988.334172538485
ETS2	1	1	623.927535472213	1	252.158294974857	1	106.760127479558	131.513883728953	1
EVL	1	1	1	636.705934773064	96.1287137401853	1	1	1	1
EXOC1	122.704197425787	1	1	1	1	1	167.855652127079	1	1
EXOG	1	1	1	1	1	1	1	1	321.7516691564
EYA2	417.736229339522	1	1	1	1	1	1	1	1
EYA4	217.420440991206	1	1	1	1	1	1	1	403.062028279983
EYS	140.962647040659	313.821369677689	1	1	1	1	1	1	1
F13A1	1	1	1	1	3778.34873446573	1	1	1	1
F3	269.353990662793	1	1	1	1	1	1	1	84.3604202708684
F8	1	1	1505.67761818451	1	1	1	1	1	1
FAAP20	1	1	1	1	1	1	1	90.5459408026245	1
FABP3	1	1	1	1	1	1	1	1	320.274657160481
FABP5	79.1266477452353	1	5081.02173586163	175.496581432499	1378.99607966055	1	947.426786387184	430.912104763026	1
FADS1	206.030391762378	1	1	1	1	1	1	1	1
FADS2	122.430133971892	1	1	1	1	1	1	1	1
FAM107A	1	1	701.331033565384	1	1	1	1	1	1
FAM110B	1	261.142947378328	1	1	1	1	185.078310329393	1	117.018162943423
FAM110D	1	1	186.705809716055	1	1	1	1	1	1
FAM114A1	82.9077834208949	234.955981468598	1	1	1	159.101137038027	1	1	1
FAM118A	91.55843059026	267.553175121544	1	1	1	1	1	1	53.9637731362511
FAM126A	76.0887214214302	1	116.664251114403	1	1	334.656580046625	1	1	1
FAM160A1	1	1	1	1	1	1	1	1	193.157169779249
FAM162A	1	1	1	1	1	1	167.004629511901	106.319477765713	53.9668120648634
FAM162B	1	1	1	1	1	1	359.083183815183	148.427790336352	1
FAM167B	1	1	148.50727623066	1	1	1	1	1	1
FAM171A1	1	249.547523399014	1	1	1	280.061111109761	1	1	1
FAM189A2	1	1	1	1	1	1	1	1	129.503514668086
FAM198B	1	209.840074938393	1	1	114.831494546691	1	1	1	1
FAM198B.AS1	92.9083331303442	172.62179458061	1	1	1	1	1	1	1
FAM204A	1	1	1	1	1	1	1	82.1088068826375	1
FAM20A	1	1	1	1	237.374191191242	1	1	1	1
FAM20C	122.452604238037	1	1	1	1	1	1	1	1
FAM213A	203.615361983922	1	1	1	1	1	192.309893316589	85.0229168389195	1
FAM228B	52.8535984492649	1	1	1	1	162.572555773478	1	1	1
FAM3C	1	1	1	1	1	165.086074076088	1	106.459091780893	1
FAM89A	101.979563859851	1	246.669079120257	1	1	1	1	1	1
FAR2	1	1	1	1	1	1	1	1	207.614177993435
FARP1	1	1	1	1	1	1	1	111.120033922472	1
FARP2	95.6717149749603	1	1	1	1	209.683637529788	1	1	1
FASN	2033.29138015993	1	1	1	1	1	1	1	1
FASTKD1	1	1	1	1	1	1	1	1	130.711856320215
FAT1	1	1	1	1	1	1	1	88.6120843234811	1
FBLIM1	1	1	1	1	1	1	124.125714854098	167.086634999044	1
FBLN1	81.0420278824413	498.524262812522	1	1	1	1	163.202300376594	1	1
FBLN2	1	308.853225186224	1	1	1	1	1	1	1
FBLN5	65.4423496459715	463.425212683351	1	1	1	210.362202640854	1	1	1
FBN1	216.60703354951	1226.20933652747	1	1	1	1	1	1	1
FBN2	1	1	1	1	1	1	1	1	259.973405086631
FBXL3	1	1	1	1	1	1	1	143.667994652264	1
FBXO28	50.8201914867558	116.478673814637	1	1	1	1	1	1	1
FBXO32	1	1	1	1	1	1	1	1	243.901654117622
FBXO40	1	1	1	1	1	1	1	1	294.732460501047
FBXO7	1	1	1	116.48370486376	1	166.4112205219	1	1	1
FCER1G	1	1	1	705.070850706273	2208.99635702516	1	1	1	1
FCGR1A	1	1	1	1	137.893108235071	1	1	1	1
FCGR2A	1	1	1	1	544.023903219977	1	1	1	1
FCGR2B	1	1	1	1	216.729795628959	1	1	1	1
FCGR3A	1	1	1	543.46589621242	393.708934774397	1	1	1	1
FCGRT	1	1	260.597188627137	1	761.688835051175	1	1	68.0566600627839	1
FCHO2	71.9262931239066	1	1	1	245.616869393253	1	1	1	1
FCMR	1	1	1	129.282806175082	1	1	1	1	1
FCN1	1	1	1	1	419.018684242537	1	1	1	1
FCN3	1	1	1101.68245847014	1	1	1	1	1	1
FGD2	1	1	1	1	337.241351293699	1	1	1	1
FGD3	1	1	1	107.640295843091	1	1	1	1	1
FGD5	1	1	114.214391899265	1	1	1	1	1	1
FGF1	93.7440131993319	1	1	1	1	1	329.158586780157	140.104863330528	94.6090443062672
FGF12	299.991064900625	183.40736432302	1	1	1	859.147446666768	223.521346317237	1	6728.25367789009
FGF12.AS1	1	1	1	1	1	1	1	1	169.141026766576
FGF13	213.405966344111	1	1	1	319.280288880415	1	1	1	1
FGF14	1	346.421285022244	1	1	1	1	1	1	111.82089587209
FGF2	1	1	1	1	1	282.100008475836	1	1	1
FGF7	94.5164240154232	404.241856314218	1	1	1	1	1	1	79.4252516644306
FGFBP2	1	1	1	686.253891385209	1	1	1	1	1
FGFR1OP2	1	145.702124590836	1	160.510484930933	1	1	1	1	1
FGL2	1	1	186.140285176037	1	261.500952464335	1	1	1	1
FHL5	1	1	1	1	1	1	235.575602497379	1	1
FHOD3	216.652634227926	1	1	1	1	229.161017060359	1	1	1274.54648978905
FKBP10	1	195.748845800741	1	1	1	1	1	1	1
FKBP11	1	1	1	179.615421271587	1	1	1	1	1
FKBP15	1	1	1	1	209.47914845967	1	1	1	1
FKBP1A	1	1	1710.8387867807	148.995093518421	359.251980416011	1	125.010277216962	153.782586998566	1
FKBP3	1	1	1	1	1	1	1	100.301351252134	1
FKBP9	1	1	177.236220151041	1	1	1	1	1	1
FLNB	1	1	189.254452041676	1	1	1	1	1	76.0589127977823
FLT1	1	1	1386.96865921093	1	1	1	423.513673748579	1	1
FMC1	1	1	1	1	1	1	1	128.668257325567	1
FMN1	1	1	1	1	796.512795609373	1	1	1	1
FMNL1	1	1	1	257.576748169216	150.9689401607	1	1	1	1
FMNL3	1	1	1	1	1	216.081805728503	1	1	1
FMO2	212.482959097079	461.728640385109	355.506751941197	1	1	1	1	1	1
FN1	1	894.863484924297	1	1	1	1	248.017034508247	154.650323605778	1
FN3K	1	1	1	1	1	1	1	1	151.317241967706
FNBP1L	91.133079466824	1	182.843957417192	1	1	1	200.889804531855	1	60.8856398513272
FNDC4	110.08102712213	1	1	1	1	1	1	1	1
FOLR2	1	1	1	1	278.482387076495	1	1	1	1
FOXN2	167.653859327244	1	1	1	1	1	1	1	1
FOXP2	593.747373899014	660.588800867551	1	1	1	1	1	1	90.4505977649167
FP236383.1	718.700690830272	1	1	1	1	139.7418455148	1	1	1
FP325318.1	1	1	1	1	1	379.665971796562	1	1	1
FP671120.1	859.388816537298	1	1	1	1	1	1	1	1
FP700111.1	70.9982500044088	558.654172040487	1	1	1	316.495351428491	1	1	1
FPR1	1	1	1	1	240.882998448787	1	1	1	1
FPR3	1	1	1	1	274.518526633285	1	1	1	1
FREM1	48.7502486484802	202.305204688951	1	1	1	1	1	1	1
FRMD3	1	204.725726099605	210.664123203977	1	1	1	1842.45579057708	421.713504721082	63.8158261125987
FRMD4B	1	205.959137331405	1	1	1285.88986865948	1	1	1	76.8651265764907
FRMD5	1	1	1	1	1	1953.72889292476	1	1	163.625985042208
FRMD6	1	233.842951132858	1	1	1	313.923904557277	1	1	1
FRZB	1	1	1	1	1	1	1	135.542177264729	1
FSD2	1	1	1	1	1	1	1	1	432.154529199124
FUT8	62.2126665312358	153.253741045526	1	1	1	1	1	1	1
FXYD1	1	1	1	1	1	413.618214997527	1	246.665006226853	1
FXYD3	1	1	1	1	1	200.482849553126	1	1	1
FXYD5	1	1	277.625784109468	419.005817409837	218.629543471042	1	1	1	1
FYB1	1	1	1	386.372840274976	412.947494733906	1	1	1	1
FYB2	1	1	1	1	1	1	1	1	318.547392961405
FZD4	283.487941425537	130.162258681854	1	1	1	1	1	1	1
G0S2	4702.63129224139	1	1	1	357.287567186786	1	1	1	98.1045491934177
GABRB1	1	1	1	1	1	1	1	1	153.971344927198
GABRE	242.083855426339	1	1	1	1	1	1	1	1
GADD45G	1	1	1	1	1	1	1	1	198.157761206071
GALNT10	1	261.038110696417	1	1	1	1	1	1	1
GALNT17	1	1	1	1	1	1	1	1	828.958799242408
GALNT18	1	1	297.25154537056	1	1	251.716480999738	1	1	1
GALNT2	389.603023534646	382.385192878832	1	1	1	512.313212689066	1	1	1
GAREM1	254.16616063323	1	1	1	1	402.994778099557	1	1	241.369356335103
GARNL3	1	1	1	1	1	1	1	1	149.640220306353
GAS2	1	1	1	1	1	1	1	1	299.481460426815
GAS2L3	1	1	1	1	1	267.325436677212	1	1	1
GAS6	1	1	1	1	138.908163200837	1	257.416914884581	127.216746885394	70.1558835485327
GAS7	125.063666581251	928.551890296402	1	1	433.724373494751	660.0318016122	1	1	1
GATA2	1	1	214.544157955118	1	1	1	1	1	1
GATA6.AS1	1	1	1	1	1	1	1	1	127.582858191752
GBP1	1	1	159.038458159779	1	1	1	1	1	1
GBP4	1	1	160.617091254191	1	1	1	1	1	1
GCA	1	1	1	1	176.398449056785	1	1	1	1
GCLM	124.937325463657	1	1	1	1	1	1	1	1
GCNT2	1	1	1	1	1	1	1	1	357.193407290863
GDPD5	123.041985421427	1	1	1	1	1	1	1	1
GEM	1	1	1	1	1	1	1	168.048026860537	1
GFPT1	311.473223960529	1	1	1	1	1	1	104.597411486428	1
GFPT2	1	567.142131147892	1	1	1	1	1	1	1
GGT5	1	230.03596858044	1	1	1	1	285.874059048497	117.588038320094	1
GHR	1804.78396847378	283.650594851466	1	1	1	1	1	1	144.593388927788
GIGYF1	1	1	1	1	1	176.149307596354	1	1	58.6200192982698
GIMAP1	1	1	155.319629272822	1	1	1	1	1	1
GIMAP4	1	1	435.37495872393	268.696811237655	1	1	1	1	1
GIMAP6	1	1	146.348578930027	1	1	1	1	1	1
GIMAP7	1	1	782.090764081161	622.49898894811	1	1	1	1	1
GIMAP8	1	1	244.823627231717	1	1	1	1	1	1
GINS3	1	1	1	1	1	569.720303429642	1	1	1
GJA1	1	1	295.71422370708	1	1	1	1	1	60.2505797916292
GJA4	1	1	1	1	1	1	662.659533384045	579.139117194274	1
GJC1	1	1	1	1	1	1	366.029833623258	220.973742876423	1
GK	1	1	1	1	301.685066381294	1	1	1	91.5472974184022
GLA	1	1	1	1	107.118504907954	1	1	1	1
GLCE	117.528533635198	1	1	1	1	1	1	1	1
GLDN	188.321285144157	1	1	1	1	1	1	1	1
GLI3	1	1	1	1	1	355.865269115293	1	1	1
GLIPR1	1	1	1	181.996130102585	247.870377617971	1	1	1	1
GLIS3	120.933030485724	812.940974824729	1	1	1	815.593636491818	1	1	1
GLO1	1	1	1	1	1	1	1	94.7330181170877	1
GLRX5	1	1	1	1	1	1	1	79.6778239834391	1
GMFG	1	1	150.154589204824	536.184196820109	506.300351257815	1	1	1	1
GMPR	1	1	1	1	1	1	1	1	186.31307738565
GNA13	1	1	1	1	217.908831589758	1	1	1	1
GNA14	302.682744474982	310.006419869158	1	1	1	1	1	1	1
GNA14.AS1	162.835781991169	288.230062068232	1	1	1	1	1	1	1
GNG11	1	1	2434.18877801346	124.575926018632	1	1	295.714901847908	197.354118364858	1
GNG7	1	1	1	1	1	1	1	1	171.987983723985
GNL1	1	1	1	1	1	1	1	72.9974537809829	1
GNLY	1	1	1	6386.53724500985	1	1	1	1	1
GNS	1	1	1	1	163.305377086448	1	1	1	1
GOLIM4	1	220.652818583619	1	1	1	1	1	76.7167866380811	97.2513689915244
GOT1	1	1	1	1	1	1	1	1	259.863263373135
GPAM	7565.55733811015	1	1	1	1	1	1	1	1
GPAT2	1	1	1	1	1	1	509.238123056708	386.577545391311	1
GPC5	1	1	1	1	1	1	1	1	266.149507746264
GPC6	719.317361852129	1	1	1	1	1	1	1	1
GPD1	591.214186734008	1	1	1	1	1	1	1	1
GPD1L	1	1	1	1	1	1	1	1	137.045775921054
GPD2	138.072048461526	1	1	1	1	1	1	1	1
GPIHBP1	1	1	259.279219927099	1	1	1	1	1	1
GPM6B	1	1	1	1	1	1897.97029219881	1	1	1
GPNMB	1	1	1	1	145.286304209618	1	1	1	1
GPR137B	1	1	1	1	134.10205746002	1	1	1	1
GPR155	1	1	1	1	1	845.154846295417	1	1	66.0796876283224
GPR171	1	1	1	154.772439419113	1	1	1	1	1
GPR183	1	1	1	1	386.858382050627	1	1	1	1
GPR34	1	1	1	1	184.358306339167	1	1	1	1
GPR65	1	1	1	260.010166743332	1	1	1	1	1
GPRC5B	1	1	224.183110394829	1	1	1	1	1	1
GPRC5C	1	1	1	1	1	1	1	258.077726040322	1
GPSM2	1	159.558763255629	1	1	1	155.585319666806	1	1	1
GPSM3	1	1	1	345.009093550478	146.66449878091	1	1	1	1
GPT2	149.040293642606	1	1	1	1	1	1	1	1
GRAMD1B	1	1	1	1	1	1	1	1	350.729548274609
GRAMD2B	1	210.417511155452	1	1	1	245.553966444061	1	1	1
GRASP	1	1	469.720359631839	1	1	1	1	1	1
GREB1L	111.692942765889	1	1	1	1	1	1	1	208.083667318613
GRIK2	1	1	1	1	1	907.199342927753	1	1	1
GRIK3	1	1	1	1	1	495.537657327611	1	1	1
GRK3	1010.85016118587	1	1	1	221.69522546736	1	1	1	1
GRK5	104.984398049285	1258.01494282266	1	1	1	249.032731945058	1222.44378253852	412.843889648302	104.868737916944
GRN	1	1	183.550028351805	1	597.816676965703	1	1	1	1
GRXCR2	1	1	1	1	1	1	1	1	244.088020831574
GSDMD	1	1	139.984296574335	1	1	1	1	1	1
GSE1	706.264536941546	1	1	1	1	159.523093560589	1	1	109.250130377153
GTF2IRD2B	80.4889283335213	1	1	1	1	270.69613390742	1	1	75.8095460762305
GUCY1A1	1	147.816200291357	1	1	1	1	708.226493263832	508.608545761017	80.4772993116389
GUCY1A2	1	1	1	1	1	1	1436.60183641486	344.8569495192	1
GUCY1B1	1	1	1	1	1	1	271.006036523945	275.389073669471	1
GULP1	118.486811258488	180.038087289086	1	1	1	492.119919995316	1	1	1
GXYLT2	63.2695855784933	227.594746500759	1	1	1	1	1	1	1
GYG2	309.051656795853	1	1	1	1	1	1	1	1
GYPC	1	1	999.346447459529	354.378960625759	160.349331696619	1	119.344331491482	1	1
GZMA	1	1	1	1575.12229961296	1	1	1	1	1
GZMB	1	1	1	2090.08487770427	1	1	1	1	1
GZMH	1	1	1	526.374637575117	1	1	1	1	1
GZMK	1	1	1	439.262028780484	1	1	1	1	1
GZMM	1	1	1	463.290827817151	1	1	1	1	1
HACD1	120.303368064126	1	1	1	1	1	1	110.559379913454	412.226418422454
HACD2	318.400823031223	1	1	1	1	1	1	1	1
HAND2.AS1	1	1	1	1	1	264.142643442043	1	1	439.277599760146
HAT1	1	1	1	1	1	1	1	97.0134444606765	1
HAX1	1	1	1	1	1	1	112.272669641897	114.124354592637	1
HCFC1R1	1	1	1	1	1	1	1	209.93414082823	1
HCK	1	1	1	1	347.502072498015	1	1	1	1
HCLS1	1	1	1	204.351525319974	380.046253409826	1	1	1	1
HCST	1	1	1	1318.47399640857	527.271872300213	1	1	1	1
HDAC1	1	1	94.6726707395705	1	1	1	1	1	1
HDAC2	1	1	1	1	1	1	1	77.6640019159797	1
HDAC9	1	1	1	1	418.531134309755	1	1	1	485.44427650659
HDDC2	1	1	1	1	1	1	1	136.514716806727	1
HDGFL3	1	1	99.2659517347881	1	1	1	139.295660071374	1	1
HECW2	1	1	194.556941623081	1	1	1	1	1	270.650182741317
HEG1	1	1	184.512773569438	1	1	1	1	1	75.3785208832095
HES4	1	1	261.700131213448	155.68761393199	1	1	598.88986912842	1316.30138976061	1
HEY1	1	1	185.66212180417	1	1	1	1	1	1
HEYL	1	144.004297709185	1	1	1	1	346.026951888639	141.695605458472	1
HIF1A.AS2	109.538345202598	1	1	1	1	1	211.622924831069	1	198.847154600223
HIGD1A	1	1	1	1	1	1	1	114.505604135094	1
HIGD1B	1	1	1	1	1	1	722.92646523989	502.831697237686	1
HILPDA	304.930935502699	1	1	1	1	1	1	1	1
HINT2	1	1	121.362013555252	1	1	1	1	1	1
HIP1	165.369725344019	1	1	1	1	409.538844822379	535.390563138788	271.661955396175	85.7570484785091
HK2	378.606626724733	1	1	1	1	1	1	1	1
HLA.DMA	1	1	269.69429099821	1	294.483098218682	1	1	1	1
HLA.DMB	1	1	1	1	119.787771281011	1	1	1	1
HLA.DPA1	1	1	648.806536071032	213.604020469221	1190.85247867871	1	1	1	1
HLA.DPB1	1	1	334.965432481723	244.406955733555	987.751927065891	1	1	1	1
HLA.DQA1	1	1	1	1	236.543666528221	1	1	1	1
HLA.DQB1	1	1	184.850551755042	1	400.456942340444	1	1	1	1
HLA.DRA	1	1	954.612423527551	256.865466054823	2844.23756145806	1	1	1	1
HLA.DRB1	1	1	1012.22393125147	237.195987050308	1357.7975459068	1	1	1	1
HLA.DRB5	1	1	762.802512244609	1	740.524899955656	1	1	1	1
HLA.F	1	1	308.81749928263	468.391983010187	1	1	1	1	1
HLCS	222.86997714585	1	1	1	1	1	1	1	79.6076464972872
HMCN2	1	347.755165375196	1	1	1	1	1	1	1
HMGCS1	163.469644342649	1	1	1	1	1	1	1	1
HMOX1	1	1	1	1	228.526638152816	1	1	1	1
HMOX2	1	1	1	177.81125210255	1	1	165.895541420878	1	117.381624069531
HNMT	1	1	1	1	238.15362386354	1	1	80.0286160725376	1
HNRNPUL1	1	1	1	117.214672609131	1	1	1	1	1
HOMER1	1	1	1	1	1	1	1	1	286.655323506946
HOOK2	952.099254596456	1	1	1	1	1	1	1	573.438685371228
HOPX	1	1	1	363.433051862284	1	1	1	1	1
HPCAL1	1	1	210.878505710172	1	135.525283979994	1	1	1	1
HPGDS	1	1	1	1	267.632260333923	1	1	1	1
HPSE2	404.239582932559	1	1	1	1	1	1	1	1
HRC	1	1	1	1	1	1	1	91.707310603899	1
HRCT1	1	1	276.500562011227	1	1	1	1	1	1
HSD17B10	1	1	1	1	1	1	1	114.602844204537	1
HSD17B11	1	1	223.363431969964	1	112.965380442751	1	1	1	1
HSF1	73.0464886215215	1	1	1	1	1	1	1	229.881066289472
HSH2D	1	1	1	238.776217724217	1	1	1	1	1
HSPA12A	132.613166850598	1	1	1	1	767.454075552884	1	1	1
HSPA12B	1	1	206.277414851521	1	1	1	1	1	1
HSPA6	1	1	1	1057.75144143162	327.319421254568	1	1	1	1
HSPB3	1	1	1	1	1	1	1	1	394.035867643186
HSPB6	1	1	1	1	1	1	1	224.458640145248	1
HSPB7	188.251061443719	1	1	1	1	1	1	1	694.341755815368
HSPH1	1	1	133.982506832585	528.907030284533	251.254078301822	1	1	1	1
HTRA3	1	378.047752307353	1	1	1	1	1	1	1
HYAL1	1	1	122.136974023642	1	1	1	1	1	1
HYAL2	1	1	790.621721888298	1	1	1	1	1	1
IARS	108.685197561979	1	1	1	1	1	1	1	1
ICA1	1	1	1	1	1	1	1	1	221.381072108237
ICAM1	1	1	442.598075969345	1	1	1	1	1	1
ICAM2	1	1	966.097405489715	184.866333292264	1	1	1	1	1
ICAM3	1	1	1	184.81240598566	1	1	1	1	1
ID1	1	1	2296.39954753756	1	1	1	239.486206937789	201.621125465406	1
ID2	1	224.801591516333	335.578752358021	1006.79823462544	328.076257394305	1	1	1	1
ID4	1	1	1	1	1	1	1	281.605346997275	1
IDH3G	1	1	1	1	1	1	116.520369339725	104.013843360116	1
IDI1	1	1	1	226.986418501073	1	1	1	1	1
IDS	1	1	1	182.710434026752	1	1	1	1	1
IER3IP1	1	1	187.06070769861	1	1	1	1	74.5582823900676	1
IER5L	1	1	1	1	1	1	1	96.1058057833004	1
IFI27	1	1	6808.42005617022	278.012126201378	825.964023825139	1	512.021197404003	198.975588018942	1
IFI35	1	1	207.006923866408	1	1	1	1	1	1
IFI44L	1	1	301.432734915811	1	1	1	1	1	1
IFI6	1	1	565.863189199636	189.933786059385	278.788920368829	1	1	1	1
IFIT1	1	1	171.964090007749	1	1	1	1	1	1
IFIT3	1	1	160.431815626457	1	1	1	1	1	1
IFITM1	1	1	342.532947688375	428.679923004573	1	1	106.116508956875	1	1
IFNG	1	1	1	611.072094763857	1	1	1	1	1
IFRD2	1	1	1	1	1	1	1	70.0365462923485	1
IGF1	1146.45755661718	264.216896176022	1	1	1	1	1	1	1
IGFBP2	1	1	446.552929384086	1	1	1	236.431720259661	1	1
IGFBP3	1	427.375244510591	339.224731709267	1	1	1	1	1	1
IGFBP5	115.893728155949	365.70779683209	260.873578863273	1	1	1	992.347902097576	1596.04033249566	1
IGFBP6	1	278.765571968418	1	1	1	1	1	146.942125972044	1
IGSF11	1	1	1	1	1	313.446143059776	1	1	1
IGSF6	1	1	1	1	173.489818945687	1	1	1	1
IKZF1	1	1	1	545.625717084383	235.461591370669	1	1	1	1
IKZF3	1	1	1	248.231793621125	1	1	1	1	1
IL13RA1	1	1	1	1	111.253475817407	1	1	1	1
IL18	1	1	1	1	130.81333757555	1	1	1	1
IL18R1	1	1	1	1	555.482997809345	1	1	1	1
IL1R1	146.296352554744	1	1	1	1	1	1	1	1
IL1RAP	150.100016333069	1	1	1	1	344.946722480041	1	1	1
IL1RAPL1	98.6391792055404	393.3968051588	1	1	1	1951.99900079236	260.613779959689	1	1179.45821410501
IL1RAPL2	1	1	1	1	1	515.594649395814	1	1	1
IL1RL1	1	1	413.337019151424	1	1	1	1	1	1
IL2RB	1	1	1	138.395590431863	1	1	1	1	1
IL2RG	1	1	1	476.617560739763	1	1	1	1	1
IL32	1	1	1157.95200912474	2457.19164936587	1	1	1	1	1
IL33	1	1	1	1	1	1	1	84.6484692568052	1
IL3RA	1	1	97.0938940905641	1	1	1	1	1	1
IL4R	1	1	152.311267816201	1	1	1	1	1	1
IL6	1	1	591.835396326494	1	1	1	1	1	1
IL7R	1	1	1	838.24559649208	1	1	1	1	1
ILF3	100.035727756134	1	1	1	126.612531551552	1	153.741535459831	1	1
IMPA2	1	1	1	1	1	1	213.903742286122	1	1
INAFM1	1	1	1	1	1	1	162.698438026794	1	1
INPP4A	1	167.846602473875	1	1	1	1	1	1	1
INPP4B	72.930906224417	1	1	293.24410398255	1	1	640.630866538992	343.433256234735	629.253207648633
INPP5D	1	1	1	395.513654705113	257.489213307472	1	1	1	1
INPP5F	1	1	1	1	1	472.007389219559	1	1	1
INSC	1	1	1	1	1	326.383757863871	1	1	1
INSIG1	313.576236810587	1	1	1	209.607253665201	1	1	1	1
INTS10	113.115801033107	1	1	1	1	271.730395955274	1	1	73.5278991744514
INTS12	1	1	1	1	1	157.832131368066	1	1	1
IP6K1	77.3799763943277	1	1	1	1	1	141.287439358338	1	1
IP6K2	119.308543426586	259.603240725978	1	1	1	213.572427689333	1	1	1
IPCEF1	1	1	1	192.512881266432	1	1	1	1	1
IPO9.AS1	177.588893657219	634.813444341882	1	1	1	199.24192000497	1	1	597.438707210925
IQCJ.SCHIP1	1	1	1	1	1	1	1	1	174.957119138159
IQCK	1	1	124.647987996936	1	1	1	1	1	1
IQGAP2	1	1	1	760.527950836625	588.046008283446	1018.59591435294	1	1	1
IQSEC1	124.457843803762	1	1	202.298915221664	1	1	1	1	1
IRF1	1	1	175.732051689721	309.648435188917	1	1	1	1	1
IRS2	325.290372236644	1	1	1	150.9466423489	1	1	1	1
ISG20	1	1	160.2691787243	577.853075102919	1	1	1	1	1
ISYNA1	1	1	1	1	1	1	285.635575042805	740.114394188507	1
ITGA4	1	1	1	236.566519665421	1	1	1	1	1
ITGA5	1	210.293117538803	125.79729680701	1	1	1	1	1	1
ITGA6	1	1	835.280649260977	1	1	141.904584116586	1	1	1
ITGA7	433.394962401799	1	1	1	1	1	373.544996223439	417.460129169232	244.429586251614
ITGA8	1	1	1	1	1	1	1	266.819369599377	1
ITGAL	1	1	1	252.969986615073	1	1	1	1	1
ITGAM	1	1	1	1	159.433988970399	1	1	1	1
ITGAX	1	1	1	1	145.473543083599	1	1	1	1
ITGB2	1	1	1	593.315242013343	399.223982386709	1	1	1	1
ITGB4	1	1	1	1	1	376.779964051195	1	1	1
ITGB7	1	1	1	126.916786723284	1	1	1	1	1
ITGB8	1	1	1	1	1	1213.42868662028	1	1	1
ITGBL1	1	179.329260502953	1	1	1	1	1	1	1
ITIH5	434.472624237399	1	1	1	1	319.09790112923	1	92.1185745645173	1
ITK	1	1	1	526.825363991819	1	1	1	1	1
ITM2A	1	1	1002.74212330689	187.79626005691	1	1	1	1	1
ITM2C	1	1	1	1	1	1	1	111.0256165612	1
ITPKC	121.719710960654	239.826569554456	151.093364132084	1	1	1	1	1	1
JAG2	1	1	135.349448114317	1	1	1	1	1	1
JAM2	1	1	205.970039876981	1	1	1	1	1	1
JAML	1	1	1	1	127.873775472763	1	1	1	1
JCAD	1	1	162.002780313166	1	1	1	1	1	1
JOSD1	1	1	1	129.191293579121	1	1	1	1	1
JPH2	1	1	1	1	1	1	1	102.438854444098	241.814202603871
KANK3	1	1	299.744981782984	1	1	1	1	1	1
KANK4	195.04651187785	1	1	1	1	1	1	1	1
KAZN	527.412845854581	2611.65418497929	1	1	1	302.757484413788	1	1	1
KBTBD12	1	1	1	1	1	1	1	1	167.171830325859
KCNAB1	1	1	1	1	1	1	574.4609494888	823.077071446242	1
KCND3	1	1	1	1	1	1	1	1	198.934333357143
KCNE1	279.434002768052	1	1	1	1	1	1	1	1
KCNE4	1	1	1	1	1	1	243.306356615533	1	1
KCNH8	1	1	1	1	1	313.599763074232	1	1	1
KCNIP1	1	1	1	1	1	1	1	1	163.092099065012
KCNIP2	197.729672257379	1	1	1	1	1	1	1	54.4775267909012
KCNIP2.AS1	474.408892744932	1	1	1	1	1	1	1	1
KCNJ8	1	1	1	1	1	1	479.646732263633	1	1
KCNMA1	1	1	1	1	504.478867065893	1	1	1	1
KCNMB1	1	1	1	1	1	1	1	219.437580234526	1
KCNMB2.AS1	1	221.368947680075	1	1	1	1	1	1	371.553537566109
KCNMB4	1	1	1	1	1	1155.58811918793	1	1	1
KCNQ3	179.402858012491	1	1	1	1	1	1	1	1
KCNT2	1	353.98052818934	1	1	1	1	1	1	1
KCTD1	1	1	1	1	1	158.255390157942	1	1	55.067737004762
KCTD12	1	1	617.408826726404	1	203.754114358801	1	1	1	1
KCTD3	1	1	1	1	1	149.8398743696	1	1	1
KCTD9	1	1	1	1	1	231.514173023579	1	1	1
KDELR1	1	1	1	1	1	1	1	76.3656894203607	1
KDM5B	53.8559009540482	196.84783785875	1	1	1	1	1	1	1
KDR	1	1	185.264918328394	1	1	1	1	1	1
KHDRBS3	138.514573795638	325.066238163605	1	1	1	403.528836336713	1	1	1
KIAA0040	1	108.066208416351	1	1	1	1	1	1	1
KIAA0355	1	1	211.350344767287	1	1	1	1	1	50.0521960768505
KIAA1468	49.2745232068801	170.029350573794	1	1	1	1	172.601125340853	1	1
KIAA1551	1	1	1	334.800857033631	1	1	1	1	1
KIAA1671	1	1	129.155809099656	1	1	228.464454383306	1	1	1
KIF13B	1	1	1	1	485.523131885722	263.247188606667	1	1	82.1262836102349
KIF16B	99.7770287992594	1	1	1	1	1	127.370286106054	1	1
KIFC3	1	1	1	1	1	1	1	1	133.327138277596
KIRREL1	155.029990503271	1	1	1	1	217.49786097575	176.809206771463	1	1
KIRREL3	1	1	1	1	1	1945.18478389335	1	1	1
KLB	130.752846607003	1	1	1	1	1	1	1	1
KLF3	1	1	174.485489162098	114.66809580588	1	1	1	1	1
KLF4	1	1	512.438794392173	1	248.240035824456	1	1	1	1
KLHDC8B	1	1	1	1	1	1	1	120.583720809572	1
KLHL23	1	1	1	1	1	1	450.989910853169	448.25944487926	1
KLHL29	322.37939687446	1	1	1	1	1012.79708933548	1	1	1
KLHL3	1	1	1	1	1	1	1	1	129.394671366012
KLHL31	67.1008827738055	1	1	1	1	1	1	1	258.63189756743
KLHL7	67.6055606450829	1	1	1	1	1	1	1	295.860538930177
KLRB1	1	1	1	1046.01073693174	1	1	1	1	1
KLRC1	1	1	1	262.707670523056	1	1	1	1	1
KLRD1	1	1	1	1157.64925487985	1	1	1	1	49.5241224803551
KLRF1	1	1	1	603.239999289807	1	1	1	1	1
KLRG1	1	1	1	198.028165117973	1	1	1	1	1
KPNA5	1	1	1	1	1	1	176.838044429865	1	1
KRAS	1	1	113.690653282486	1	1	1	1	1	1
KYNU	1	1	1	1	222.986473026586	1	1	1	1
L1CAM	1	1	1	1	1	253.589370735688	1	1	1
L3MBTL4	1	1	1	1	1	1	1	165.854322375843	1
LAIR1	1	1	1	1	122.248861122855	1	1	1	1
LAMA2	1674.7014031407	7864.86909336486	1	1	1	2690.32346700629	536.243359018759	1	4445.91074944038
LAMA3	1	1	1	1	1	1	1	188.610533412288	1
LAMA5	1	1	234.291172783198	1	1	1	1	93.2958765056302	1
LAMB1	574.811540569357	1246.99278978889	1	1	1	889.465774922121	384.531877698265	1	52.5637005699777
LAP3	1	1	537.959281705139	1	138.132567192793	1	1	1	1
LAPTM4B	1	1	1	1	1	1	1	1	136.482060182873
LAPTM5	1	1	1	471.255862614933	843.170517419376	1	1	1	1
LARP6	76.816993783347	168.703592857289	1	1	1	1	1	1	1
LAT	1	1	1	199.80849671437	1	1	1	1	1
LBH	1	1	1	215.642841552716	1	1	1	558.101192555794	85.2693133404393
LBP	301.326363736703	1	1	1	1	1	1	1	1
LBR	1	1	1	125.069318164504	1	1	1	1	1
LCK	1	1	1	456.603090105078	1	1	1	1	1
LCLAT1	1	1	1	1	1	1	1	1	278.845302307889
LCN6	1	1	474.406798149964	1	1	1	1	1	1
LCP1	1	1	1	519.413093823545	463.244276112416	1	1	1	1
LCP2	1	1	1	248.174772686744	240.047106860703	1	1	1	1
LDB2	1	213.26158847114	828.453112964722	1	1	1	219.189779567788	1	1
LDB3	1	1	1	1	1	293.417873201629	430.766855185017	258.519080081261	2533.26064386778
LDLR	359.001261286122	1	124.171146443216	1	1	1	1	1	1
LDLRAD3	655.908868871416	1	1	1	1	1	239.564862860522	1	1
LEP	179.864006510783	1	1	1	1	1	1	1	1
LGALS12	191.267328528862	1	1	1	1	1	1	1	1
LGALS3BP	1	1	166.898406359693	1	1	1	1	1	1
LGALS9	1	1	1	1	151.610037116645	1	1	1	1
LGI4	1	1	1	1	1	1267.5672771244	1	1	1
LGMN	1	1	1	1	625.270614491325	1	1	1	1
LHFPL2	66.3968164747581	1	1	1	1	199.124110016247	1	1	1
LILRA5	1	1	1	1	119.250587886052	1	1	1	1
LILRB2	1	1	1	1	226.761545994798	1	1	1	1
LILRB3	1	1	1	1	138.867387490016	1	1	1	1
LILRB5	1	1	1	1	210.501004920325	1	1	1	1
LIMD1	1	154.41840984287	1	1	1	1	1	1	1
LIMD2	1	1	1	410.616505080815	1	1	1	1	1
LIN7A	1	1	1	1	1	1	248.782026756986	1	83.9039853210869
LINC00278	145.479223032831	1	1	1	1	1	1	1	1
LINC00511	1	1	1	1	1	376.381122421358	1	1	1
LINC00598	1303.1108107848	1	1	1	1	497.239763428924	1	1	1
LINC00623	84.7351055918318	1	1	322.008414528595	1	1	1	1	1
LINC00854	135.378559304597	1	1	1	1	1	1	1	1
LINC00861	1	1	1	241.641073980277	1	1	1	1	1
LINC00881	1	1	1	1	1	1	1	1	324.490482519274
LINC00882	1	1	1	1	1	1	249.068244139859	1	121.948632735191
LINC00894	108.570150367612	1	1	1	1	217.502547638244	1	1	1
LINC01004	130.782380562088	1	1	1	1	202.340780936296	1	1	1
LINC01088	1	537.156922841946	1	1	1	1	1	1	1
LINC01091	1	159.153970871864	1	1	1	1	1	1	1
LINC01197	1	1	1	1	1	1	262.986772279204	1	1
LINC01239	154.74150846361	1	1	1	1	1	1	1	1
LINC01505	1	1	1	1	1	358.851673542945	1	1	285.378973374811
LINC01568	1	1	1	1	1	1	1	365.112800585898	1
LINC01871	1	1	1	305.391311286853	1	1	1	1	1
LINC02147	1	1	1	1	1	1	1	1	508.940049012056
LINC02208	1	1	1	1	1	1	1	1	137.542374733538
LINC02237	198.546663842087	1	1	1	1	1	300.202906349988	1	1
LINC02240	674.713727811511	1	1	1	1	1	1	1	1
LINC02248	1	1	1	1	1	1	1	1	275.024993515702
LINC02334	1	1	1	1	1	1	1	1	196.3713771131
LINC02388	1	1	1	1	1	1	1	1	272.570948164513
LINC02456	424.124515238052	1	1	1	1	1	1	1	1
LINC02552	1	1	1	1	1	1	1	1	134.783568565256
LIPE	577.990182099102	1	1	1	1	1	1	1	1
LIPE.AS1	1086.33688212415	1	1	1	1	1	1	1	1
LMAN1	1	132.277324204196	144.351688488495	1	1	1	1	1	1
LMO3	114.499295578586	1	1	1	1	1	1	1	1
LMO7	1	1	1	1	1	1	1	1	552.624380279476
LMOD1	1	1	1	1	1	1	213.830010258563	456.207422202323	1
LMOD2	1	1	1	1	1	1	1	1	472.479792473175
LNX1	1	1	144.068213482753	1	1	1	1	1	1
LONRF1	191.182520390543	1	1	1	1	289.421467190017	1	1	1
LPAR1	1	345.29971166615	1	1	1	1020.83635126168	1	1	1
LPAR6	1	1	468.063262938769	1	402.061207401301	1	1	1	1
LPCAT2	1	236.974268431702	1	1	169.646272980829	1	1	1	1
LPCAT3	252.604071245242	1	1	1	1	1	1	1	113.348399951739
LPIN1	955.073032487292	1	1	1	1	1	1	1	56.6652711253125
LPIN2	80.4989990019705	1	1	174.296931768139	1	1	1	1	1
LPIN3	120.030559152511	1	1	1	1	1	1	1	1
LPL	1589.77122667962	1	348.637978766274	1	1	1	349.841534687479	1	423.24434323406
LRIG1	227.107559921213	1	1	1	1	1	1	1	81.4923207088681
LRP6	65.7321192017772	1	1	1	1	255.365898122766	1	1	1
LRRC2	1	1	1	1	1	1	1	1	377.666187618841
LRRC32	1	1	344.985517715689	1	1	1	1	91.2697306276994	1
LRRC39	1	1	1	1	1	1	1	1	354.332287224832
LRRC49	1	1	1	1	1	1	1	1	133.00185964782
LRRC4C	1	1	1	1	1	234.542707879164	1	1	1
LRRC8A	1	1	125.378306606211	1	1	1	1	1	1
LRRC8B	157.157502295871	1	1	1	1	161.433286548421	1	1	1
LRRK2	1	1	1	1	126.153615050179	1	1	1	1
LRRTM3	1	1	1	1	1	1	1	158.247490276511	1072.98382231075
LRRTM4	1	1	1	1	1	534.213180008643	1	1	1
LSAMP	1	323.973532571231	1	1	1	1	1	1	1
LSM2	1	1	1	1	1	1	1	86.216960583143	1
LSM5	1	1	1	135.484620002332	1	1	1	168.508383328741	1
LSM6	1	1	170.650816391619	1	90.1315254531695	1	1	1	1
LSP1	1	1	1	591.862987178579	156.429048775133	1	1	1	1
LST1	1	1	1	1	663.563450015452	1	1	1	1
LTB	1	1	1	795.84722794833	1	1	1	1	1
LTBP4	1	814.067552681069	1	1	1	511.521663978847	1	1	1
LUC7L2	1	1	1	1	1	1	1	84.4598156350929	1
LUM	1	681.508555980309	1	1	1	1	1	1	1
LVRN	151.840640830887	1	1	1	1	1	1	1	1
LY6E	1	1	1614.31110204383	834.170103529872	248.882022302512	1	1	1	1
LY96	1	1	1	1	312.841773308311	1	1	1	1
LYAR	1	1	1	209.947126394984	1	1	1	1	1
LYN	1	1	1	1	360.112944918683	1	1	1	1
LYPD6	1	1	1	1	1	195.009767576705	1	1	1
LYVE1	1	1	1	1	713.131481091806	1	1	1	1
LYZ	1	1	1	1	1533.54864586413	1	1	1	1
LZTS1	1	1	1	1	1	1	204.939852626638	1	1
MACROD2	289.073182550892	1	1	1	1	1	1	1	309.539399594105
MAF	1	1	1	211.510575276155	265.929492651365	1	1	1	1
MAFB	108.956910455886	1	1	1	591.667858933605	1	1	1	1
MAFF	1	1	1	1	1	1	1	173.568818534682	1
MAGED2	1	1	1	1	1	1	151.914207858946	255.364559499463	1
MAGI3	164.955511798404	295.953750851935	1	1	1	168.486438007998	1	1	1
MAGT1	1	1	1	1	114.597993661156	1	1	1	1
MAK	105.380010755016	1	1	1	1	173.046197555846	1	1	1
MAL	1	1	1	1	1	274.244995744092	1	1	1
MALL	1	1	198.674534958573	1	1	1	1	1	1
MAMDC2.AS1	1	175.083787287671	1	1	1	170.81117599566	1	1	1
MAMLD1	134.67054490606	1	1	1	1	1	1	1	1
MAN1A1	540.79629180351	420.860861365337	1	1	625.961992810302	1	1	1	1
MAN2A1	65.675177499077	203.46844986563	1	1	159.287234264624	1	1	1	1
MAN2C1	133.391848339736	1	1	1	1	1	1	1	1
MANBA	1	1	1	1	320.902692787578	1	1	1	62.6889767704009
MAOA	158.489915425427	1	1	1	1	1	1	1	1
MAP1B	1	156.465229766182	1	1	1	604.678870239731	745.238763484622	551.9084472348	1
MAP2	1	1	1	1	1	1	219.670765753779	1	1
MAP2K3	1	1	1	1	121.924841891301	1	1	1	1
MAP2K6	156.567020814285	1	1	1	1	1	1	1	1
MAP3K11	1	1	158.338402238223	1	1	1	1	1	1
MAP3K14	53.0786594277123	188.277969448094	1	1	1	1	1	1	82.2475184433213
MAP3K20.AS1	1	1	1	1	1	1	1	1	143.715768211992
MAP3K4	1	1	1	1	1	203.227351084627	1	1	67.9620759553517
MAP3K6	1	1	138.103173174057	1	1	1	1	1	1
MAP4K5	177.919991426181	140.64917717853	1	1	1	420.724042323559	1	1	1
MAP7D3	1	1	1	1	1	1	1	89.6826300749239	1
MAPK10	857.303066719026	513.904374618828	1	1	1	221.275255559525	1	1	1
MAPK4	1	1	1	1	1	1	1	1	142.05508581628
MAPKAPK2	1	1	1	1	1	1	1	1	153.579920630927
MARC1	438.309362171915	1	1	1	1	1	1	1	1
MARCH1	1	1	1	1	535.556456792854	1	1	1	1
MARCH3	448.258703148238	795.412551331222	1	1	1	245.323941796139	1	1	266.359530182494
MARCKSL1	1	1	384.707290539039	1	1	1	1	1	1
MARCO	1	1	1	1	404.788170083178	1	1	1	1
MAST2	58.7599684171684	1	1	1	1	1	1	1	321.736613258606
MAT2B	1	1	1	137.568928353416	1	1	1	1	1
MATK	1	1	1	158.649568294236	1	1	1	1	1
MATN2	80.8913351839294	1	1	1	1	649.588807354434	1	1	1
MB21D2	1	1	1	1	1	248.512788921962	1	1	1
MBD2	142.462649428289	1	1	1	95.9730631320557	1	153.958057524222	1	1
MBOAT2	1	1	1	1	1	323.566443401724	1	1	1
MBP	1	1	1	354.622912062477	176.413080235075	1	1	1	76.3947420844246
MCF2L	1	1	296.527485946814	1	1	1	1	1	1
MCFD2	1	1	1	1	1	1	1	106.315113898156	1
MCMBP	1	1	1	1	1	1	1	112.312335876521	1
MCOLN1	1	1	1	1	128.106293137056	1	1	1	1
MCTP1	1	1	238.067520031877	1	394.256628902446	1	1	1	1
MCTP2	1	1	1	210.704174287808	1	1	1	1	1
MCTS1	1	1	1	127.086012522724	1	1	1	1	1
MCU	67.2048889351236	1	1	1	1	1	246.603270624604	1	60.6368410070555
MCUB	1	197.662207563024	1	1	107.598525555916	1	1	1	1
MDFIC	311.209360211561	1	1	237.313522425167	1	1	1	1	1
ME1	2275.8796774854	1	1	1	244.171556583835	1	1	1	70.2804077333737
ME3	209.156231374009	1	1	1	1	1	1	1	98.4874139607869
MEA1	1	1	1	1	1	1	1	111.393686408271	1
MECOM	693.137765816652	739.061665175479	448.34785516067	1	1	264.349230404078	1	1	1
MED12L	1	1	1	1	1	1	233.943342964512	1	1
MED30	1	1	1	104.388078657569	1	1	1	1	1
MEF2D	1	1	1	1	1	1	1	107.778220847049	1
MEG3	1	496.879993472396	1	1	1	1	1	1	1
MEG8	1	433.097121809915	1	1	1	1	1	1	1
MEGF9	100.145176626373	1	1	1	1	568.731673683626	1	1	1
MEIS1	79.7779476841741	1	1	1	1	1	1	1	257.584715776574
MEOX1	1	1	111.737439088572	1	1	1	1	1	1
MEOX2	1	1	145.345696839146	1	1	1	184.05959996524	166.799608039707	1
MERTK	1	1	1	1	434.675365752117	1	1	1	1
MESD	1	1	138.800767282469	1	1	1	1	1	1
MEST	591.80087743951	1	1	1	1	1	1	1	1
METRNL	1	1	1	1	208.798386769575	1	1	1	1
METTL16	1	154.403384989431	1	1	1	1	1	1	53.0534616258422
METTL23	1	1	1	166.900025841159	1	1	1	1	1
METTL5	1	1	1	1	1	1	1	82.2735577221389	1
MFAP5	1	351.020469891955	1	1	1	1	1	1	1
MFN2	1	1	1	1	1	1	1	1	131.613287710255
MFSD1	1	1	1	1	222.119709392813	1	1	1	1
MFSD6	1	1	123.207712263694	1	1	1	179.019150633957	1	1
MGAT1	1	1	192.495937555277	1	401.517364018349	1	1	1	1
MGAT4C	1	1	1	1	1	484.345701947091	1	1	270.728811457465
MGLL	334.195271739113	1	981.278616919574	1	1	1	358.8221967921	361.34628912937	1
MGST1	2511.99457714078	1102.25742322786	1	1	1	1	1	1	1
MIB2	1	1	1	124.04043694443	1	1	1	1	1
MICAL1	1	1	1	1	1	1	1	137.978760962168	1
MICAL3	150.507141135132	1	1	1	1	222.893907336417	1	1	446.005013426081
MICALL2	1	1	1	1	1	251.117412120528	1	1	1
MID1	243.676864484811	260.312556188574	1	1	1	1	1	1	1
MIER2	1	1	214.24922944698	1	1	1	1	1	1
MIR133A1HG	1	1	1	1	1	1	1	1	239.959574769707
MIR181A1HG	1	1	1	1	136.210051934023	1	1	1	1
MIR193BHG	236.297452557981	1	1	1	1	1	1	1	122.476890733394
MITF	168.355470714953	1	1	1	211.44249142961	1	1	1	675.385515618228
MKNK1	104.902712716178	1	1	1	320.488396454072	1	1	1	1
MKNK2	145.513615374263	1	1	1	1	1	1	1	1
MLEC	1	1	140.132596499352	1	1	1	1	1	1
MLF1	1	1	1	1	1	1	1	1	179.622962709096
MLH3	61.0711901098351	1	1	1	1	239.260464651055	174.164197029347	1	1
MLIP	143.357467317037	1	1	1	1	399.63726220898	1	1	2799.16267806228
MLIP.AS1	1	1	1	1	1	1	1	1	414.676359423054
MLLT3	1	1	1	1	1	1	203.434182024941	1	86.375006764413
MLXIP	117.658541153735	268.889076992376	1	1	1	1	1	1	1
MLXIPL	698.249223096076	1	1	1	1	1	1	1	1
MME	639.805763476384	1	1	1	1	1	1	1	1
MMP16	1	178.032416637796	1	1	1	1	1	1	1
MMP19	131.343239651209	1	1	1	1	1	1	1	1
MMP2	1	392.981917716746	1	1	1	1	1	1	1
MMP23B	1	1	1	1	1	1	1	1	121.862457842637
MMP24	138.156088095478	1	1	1	1	1	1	1	1
MMRN2	1	1	621.374601494083	1	1	1	1	1	1
MNDA	1	1	1	1	399.741228505783	1	1	1	1
MOCS1	122.805003448879	1	1	1	1	1	152.337667077896	1	1
MOGAT1	152.750290996501	1	1	1	1	1	1	1	1
MPEG1	1	1	1	1	174.700695914801	1	1	1	1
MPG	1	180.973538402288	1	1	1	1	130.538273659124	104.188802994759	1
MPLKIP	1	1	1	1	1	1	1	99.1881327834903	1
MPP1	1	1	1	1	129.057249996358	1	1	1	1
MPP3	1	1	1	1	1	1	1	1	540.697139264544
MPPED2	1	1	1	1	205.529793845887	1	214.874054379521	1	67.3139504031146
MPZ	1	1	1	1	1	285.752009421829	1	1	1
MPZL1	346.084250460194	191.062469384244	1	1	1	1	1	1	1
MRC1	1	1	1	1	1076.10876952949	1	1	1	1
MRC2	1	342.937141048908	1	1	1	1	1	1	1
MREG	113.678154211787	1	1	1	1	1	1	1	1
MRGPRF	1	1	1	1	1	1	1	99.0626664141687	1
MRPL13	1	1	1	1	1	1	1	76.7627857444688	1
MRPL17	1	1	142.543358057208	1	1	1	1	1	1
MRPL18	1	1	1	264.702255862165	1	1	1	130.793869059054	1
MRPL21	1	1	1	1	1	1	1	113.888495508651	1
MRPL22	1	1	175.332938719297	1	1	1	1	1	1
MRPL24	1	1	1	1	1	1	1	98.4646813528428	1
MRPL27	1	1	1	1	1	1	1	122.624538480379	1
MRPL32	60.2615902962178	1	1	1	1	1	126.489335139367	155.064231915117	1
MRPL35	1	1	1	1	1	1	1	106.199932389299	1
MRPL40	1	1	1	1	1	1	1	79.0877389933309	1
MRPL42	1	1	1	1	1	1	1	93.6422397792012	1
MRPL55	1	1	1	1	1	1	1	130.512289633619	1
MRPS18B	1	1	114.884108860824	1	1	1	1	1	1
MRPS26	1	1	1	1	1	1	1	90.3587085227824	1
MRPS7	1	1	1	1	1	1	1	121.434473179223	1
MRVI1	1	1	1	1	1	1	1	217.966411998335	1
MS4A4A	1	1	1	1	427.616856871118	1	1	1	1
MS4A4E	1	1	1	1	361.707636587436	1	1	1	1
MS4A6A	1	1	1	1	1105.40225235322	1	1	1	1
MS4A7	1	1	1	1	496.264893689372	1	1	1	1
MSC.AS1	261.714608837423	513.166847942774	1	1	1	1	510.70883183846	255.468240328898	1
MSH3	147.927716385928	1	1	1	1	184.418114159619	1	1	1
MSR1	1	1	1	1	623.312106874834	1	1	1	1
MSX1	1	1	193.821092702673	1	1	1	1	1	1
MT.ATP8	1	1	1	1	1	1	1	111.51550572969	1
MT1A	329.430925937065	1	654.997655389811	1	1	1	1048.88290627824	1469.36627317182	1
MTFR1	95.3526818862949	1	1	1	1	1	1	1	302.574492672764
MTHFD1L	89.9567461795825	1	1	1	1	284.638506948855	1	1	1
MTHFD2	1	1	1	1	71.7558127704726	1	272.894563573716	449.243064184548	1
MTR	77.6501278297463	1	1	1	1	420.673230382493	1	1	158.315180744831
MTRNR2L8	1	1	163.115196246752	1	1	1	1	171.782435915802	1
MTUS2	1	1	1	1	1	1	1	1	595.927689940621
MUM1	94.9424580807849	169.04755615044	1	1	1	1	169.096235432457	1	1
MUSK	1	278.944821111462	1	1	1	279.927829083022	1	1	1
MVB12B	1	1	1	1	172.059748647589	229.021022898006	1	1	1
MX1	1	1	144.024984421679	1	1	1	1	1	1
MX2	1	1	1	1	101.7807665576	1	1	1	1
MXD1	1	1	1	1	160.25261941581	1	1	1	1
MXD4	1	1	110.85595078743	1	1	1	1	1	1
MXRA8	1	182.580376793272	1	1	1	1	1	1	1
MYBL1	1	1	1	214.222724664624	1	1	1	1	1
MYBPC3	177.202022701853	190.243169841216	1	1	1	451.672571653084	199.893973995701	1	3318.10795749684
MYC	148.691698288705	1	250.729512288736	1	1	1	287.006092294679	221.689291230623	1
MYCT1	1	1	250.959349259566	1	1	1	1	1	1
MYH11	1	1	1	1	1	1	1	2064.82468560733	1
MYH6	1	1	1	1	1	1	1	1	386.566492094873
MYH7B	1	1	1	1	1	1	1	1	732.862118042713
MYL7	1	1	1	1	1	1	1	1	407.580458799286
MYL9	84.107010590528	1	277.08686129118	1	1	175.118180752224	1134.05341962848	5240.06202804873	314.036175357887
MYLIP	1	1	1	152.233891059087	1	1	1	1	1
MYLK	1	1	1	1	1	1	1	460.579549115337	1
MYLK3	1	1	1	1	1	1	1	1	455.963984538277
MYO18B	1	1	1	1	1	1	1	1	684.888933021344
MYO1B	1	188.481019013543	1	1	1	1	1112.38658770458	310.703419725024	1
MYO1D	1	189.560186536756	1	1	1	1	294.652559423315	240.909584788026	1
MYO1E	1	1	1	1	1	376.264697152499	1	1	81.7664747579001
MYO1F	1	1	1	313.321577451743	312.60994861752	1	1	1	1
MYO1G	1	1	1	218.777969138236	1	1	1	1	1
MYOCD	1	1	1	1	1	1	1	193.180002481158	468.941941885878
MYOM1	159.890548609724	1	1	1	1	295.29672888389	1	156.681993823366	2586.96042165395
MYOM2	1	1	1	1	1	1	1	1	915.114100996144
MYOM3	1	1	1	1	1	1	1	1	436.222412074719
MYOT	1	1	1	1	1	145.138959939809	1	1	77.2840829308092
MYOZ2	1	1	1	1	1	1	1	1	902.830975777755
MYPN	1	1	1	1	1	1	1	1	443.582101773076
MYRIP	1	1	1	1	1	253.393788517359	1	1	105.794515215008
MZT2A	1	1	1	127.064413365045	1	1	1	131.817552445875	1
NAB1	1	1	1	1	1	1	1	88.0608928960685	1
NAGK	1	1	1	1	129.920919646245	1	1	1	1
NALCN	1	1	1	1	1	1	1	1	149.917627566934
NANS	1	1	1	1	114.937531776462	1	1	1	1
NAPRT	1	1	1	1	137.403543382365	1	1	1	1
NAV3	324.716702629026	545.036948637263	1	1	1	1	1	1	313.994728019582
NAXE	1	1	1	1	1	1	1	75.7462130231556	1
NBL1	1	1	269.584269292457	1	1	1	200.482682078623	122.902109009486	1
NCAM1	1	1	1	1	1	1646.43525943503	1	1	692.869926273159
NCAM2	133.433808718627	581.171953149283	1	1	1	2703.41566710714	380.240123187924	1	1
NCF1	1	1	1	1	121.218275013965	1	1	1	1
NCF4	1	1	1	1	290.030142633047	1	1	1	1
NCK2	1	1	1	314.183142796398	1	1	220.73267407291	159.536451048999	1
NCKAP5	1	1	1	1	1	1	1	1	361.090662473988
NCKAP5L	55.0806544608897	149.736717727084	1	1	1	1	1	1	1
NCR3	1	1	1	176.371252321382	1	1	1	1	1
NDEL1	74.8342778180665	1	1	1	214.671371430863	1	1	1	1
NDN	1	1	1	1	1	1	1	116.020409034678	1
NDRG2	1	1	1	1	1	412.591459694578	399.171669591665	557.218428152133	70.8020933715669
NDRG3	1	1	1	1	1	1	1	1	226.359408294966
NDRG4	197.493504502832	1	1	1	1	1	1	1	297.180640376139
NDUFA4L2	1	1	1	1	1	1	1668.0226521022	1995.33274791574	1
NDUFAF4	1	1	1	1	1	1	1	115.01603601753	1
NDUFS3	1	1	1	139.107837120244	1	1	137.700692536578	134.370751007168	1
NEBL	81.3414697671187	1	1	1	1	1	1	1	1745.60787076058
NECTIN2	1	1	327.168832725671	1	1	1	106.497650831769	76.3473884477376	1
NEGR1	412.097540931374	3087.58726465134	1	1	1	3137.50259781024	1	1	1
NEK1	117.632243413991	1	1	1	1	268.681396813811	1	1	139.700811434924
NEK10	1	1	1	1	1	1	1	1	310.673666246076
NEK6	77.1120772478427	1	1	1	1	207.669084433736	1	1	1
NES	1	1	274.783374073688	1	1	1	130.35384733915	1	1
NET1	104.252007132509	1	1	1	1	1	1	213.689738579961	1
NEU1	1	1	1	132.765245704762	1	1	1	1	1
NEURL1B	1	214.020886631709	1	1	1	1	411.234733101268	241.783128141201	1
NFASC	1	1	1	1	1	1	362.620673231425	266.261281615546	1
NFATC4	1	1	1	1	1	1	157.223646157596	1	1
NFE2L1	1	1	145.298962388124	1	1	1	1	1	1
NFXL1	1	1	1	1	1	1	1	1	146.393654147036
NFYC	1	1	1	1	1	1	1	1	163.23097713939
NGF	128.639998702166	293.95537871219	1	1	1	194.445433828366	1113.75485918373	312.295224212266	1
NGFR	1	1	1	1	1	230.880252814051	1	1	1
NHLRC2	77.5615884115941	1	1	1	1	1	1	1	234.056859125807
NHLRC3	115.963167044811	1	1	1	1	1	1	1	1
NHP2	1	1	65.0620704940653	1	1	1	1	184.697741157856	1
NHS	364.294690507451	1	1	1	1	1	161.552080601958	174.272613188714	1
NINJ1	1	1	1	1	151.627272779583	1	1	1	1
NKAIN3	1	1	1	1	1	1014.73922749487	1	1	1
NKG7	1	1	1	4744.72259799348	1	1	1	1	1
NLGN4X	1	224.42478405346	1	1	1	894.722535518549	1	1	1
NLRP1	1	1	1	198.765350271321	1	1	1	1	1
NMD3	1	1	1	1	1	1	206.672346943407	100.183751138137	174.152151613364
NME4	1	1	1	1	1	1	1	85.3464274391079	1
NME7	1	154.389472154884	1	1	1	1	1	1	76.7266549996235
NMRK2	1	1	1	1	1	1	1	1	246.195990978065
NMT2	100.587725343861	1	1	1	1	1	1	1	1
NNT	190.292862227792	1	1	1	1	1	1	1	312.660993625775
NNT.AS1	1	1	1	1	1	1	1	1	147.662325667424
NOL3	1	1	1	1	1	1	1	106.240718899705	1
NOSTRIN	1	1	194.873981416739	1	1	1	1	1	1
NOTCH1	1	1	111.85672348557	1	1	1	1	1	1
NOTCH3	1	1	1	1	1	1	586.190356972876	692.359529831385	1
NOTCH4	1	1	309.471888588752	1	1	1	1	1	1
NOVA1	140.687603073818	674.934739704442	1	1	1	1	1	1	1
NOX4	1	335.987848158354	1	1	1	297.261343995137	1	1	1
NPAS2	162.144767163868	1	1	1	1	1	1	1	276.342586244552
NPC1	75.1785272021668	1	1	258.428814340993	1	1	1	1	1
NPC2	1	1	319.504318364034	125.005489313902	1468.83094039981	1	1	1	1
NPDC1	1	1	407.32732520682	1	1	1	1	1	1
NPL	1	1	1	1	130.373000437065	1	1	1	1
NR1H2	1	1	1	1	1	1	103.099022796698	139.795871419011	1
NR2F2	1	1	1	1	1	1	702.948589902799	448.848511623812	1
NR2F2.AS1	1	1	1	1	1	500.356525742742	1626.91832904305	611.350213643227	1
NR4A2	1	1	1	354.345773547829	221.114727437458	1	1	1	1
NRAP	1	1	1	1	1	1	1	1	494.356787277684
NRGN	1	1	1	1	1	1	1	170.917171897423	1
NRIP1	279.080141005537	1	1	1	1	1	1	1	1
NRIP2	1	1	1	1	1	1	1	96.7666407532183	1
NRK	1	193.56489651672	1	1	1	1	1	1	1
NRN1	1	1	215.657203178549	1	1	285.519212134044	1	1	1
NRXN1	1	1	1	1	1	10471.157861866	1	1	1
NRXN3	1	1	1	1	1	5666.41269766124	1	1	60.5480268955933
NSFL1C	1	1	1	1	1	1	1	81.3861621307436	1
NT5DC2	1	1	1	1	1	1	1	166.278357159816	1
NTM	214.646068210959	1	1	1	687.056651298729	907.200385819616	1	1	1
NTN1	1	1	1	1	1	1	1	1	119.367478692988
NTRK2	105.214114878776	1	1	1	1	1	1	201.490083362052	1
NTRK3	106.878652477573	1	1	1	1	1	1	413.260287707782	1
NUP107	93.8742053795659	200.839307053894	1	1	1	1	1	1	1
NUP88	99.7872846706527	145.895457548522	1	1	1	1	1	1	1
NUTF2	1	1	1	1	1	1	1	85.6995472050184	1
NWD2	411.219851198152	1	1	1	1	1	1	1	1
NXN	1	182.697578631087	1	1	1	1	260.919601872355	232.386951187478	1
OAF	73.4200071452727	195.649813749752	1	1	1	1	1	1	1
OAT	1	1	1	1	1	1	1	133.311978424722	1
OAZ2	1	1	1	1	80.1026444733522	1	260.617951394873	502.489780068302	1
OBSCN	1	1	1	1	1	1	1	1	590.613972013325
OCIAD2	1	1	175.870801080733	137.747305445104	1	1	1	1	1
ODF2L	130.911860428944	279.071733656052	143.725358968255	1	1	1	1	1	1
ODF3B	1	1	186.376357092192	1	1	1	1	1	1
OGFRL1	1	1	1	1	121.164316217625	976.00855532601	1	1	1
OLFM2	120.807790233972	1	1	1	1	1	1	1	1
OLFML2A	1	1	1	1	1	270.826720669249	1	1	1
ORAI1	1	1	1	126.521229448228	1	1	1	1	1
OSBPL10	1	1	1	1	1	190.072034694908	1	1	1
OSBPL11	133.864820534379	1	1	1	1	1	1	1	1
OSBPL1A	793.912431111192	1	198.827301249447	1	1	1	1	128.892661899671	148.79598805915
OSMR.AS1	96.9725009012051	171.576006789275	1	1	1	1	1	1	1
OTUD7B	113.542445880811	1	1	1	1	447.866954847386	1	1	86.1980397250661
P2RX4	1	1	1	1	189.796032186906	1	1	1	1
P2RY14	1	1	1	1	271.652636165245	1	266.360301384471	1	1
P2RY8	1	1	1	182.521025994454	1	1	1	1	1
PACRG	1	1	1	1	1	1	1	1	397.13442618341
PACSIN2	1	1	90.0225906941031	1	215.688456712404	1	581.766392198184	537.379563406603	105.243413399431
PAG1	1	129.320367122469	1	1	162.545862971131	1	520.74256973243	1	1
PAIP1	1	1	120.137750620795	1	1	1	1	1	1
PALM2.AKAP2	299.773303771553	1	1	1	1	1	1	1	145.84287914057
PALMD	454.276943343728	1	502.585850093124	1	1	1	1	1	281.087687432766
PAMR1	1	200.248619776506	1	1	1	1	1	1	1
PANK2	1	152.275032740593	1	1	1	168.694071262205	1	1	1
PAPPA	1	1	1	1	1	503.076992009478	1	1	1
PARL	1	1	1	1	1	1	1	71.6818370688153	1
PARP4	1	1	1	1	260.074382887237	1	1	1	1
PARP8	1	1	1	1110.21294758145	226.021211451432	1	1	1	1
PARP9	1	1	128.269476917318	1	1	1	1	1	1
PARVG	1	1	1	1	111.261083347564	1	1	1	1
PAWR	1	1	1	1	1	1	204.786620444643	136.464852194831	1
PAXX	1	1	127.049118374844	346.183647372044	1	1	1	1	1
PC	199.222244399386	1	1	1	1	1	1	1	1
PCAT19	1	1	573.19647972298	1	1	1	1	1	1
PCDH1	1	1	114.251277037771	1	1	1	1	1	1
PCDH17	1	1	1	1	1	1	182.527017928049	1	1
PCDH7	1	1	1	1	1	1	1	1	1197.72318158516
PCDH9	654.512207118105	1035.88501162422	1	1	1	902.263051294426	1	1	857.53051836207
PCDH9.AS2	1	1	1	1	1	1	1	1	120.547909118143
PCED1B	324.816455394018	1	1	167.988748040983	1	1	1	1	1
PCGF3	70.3404746965496	1	1	1	1	204.016349426964	1	1	1
PCK1	622.266379639751	1	1	1	1	1	1	1	1
PCOLCE	1	335.851994139745	1	1	1	1	1	1	1
PCOLCE2	517.531543976951	281.062491821733	1	1	1	1	1	1	1
PCSK2	1	1	1	1	1	466.801271380508	1	1	1
PCSK5	760.771574418986	164.709625050162	1	1	1	1	150.489648768583	1	1
PCSK6	116.989805733683	427.20253773445	1	1	1	1	1	1	91.718486718076
PDE10A	89.2989950325037	237.262599178591	1	1	1	1	609.394050992524	1	104.469467239861
PDE1C	94.5578831326796	359.978547424705	1	1	1	635.070771325557	1417.11356627028	1	861.683565817295
PDE3B	2666.68036447674	292.283592678629	1	521.302146458975	1	180.502238728439	1	1	156.706561932533
PDE7B	83.4066798675479	197.320681119306	1	1	181.093828005292	1	907.317757973796	1	96.3106817939735
PDE9A	1	1	1	1	1	201.97036861774	1	1	1
PDGFA	1	1	1	1	1	1	1	141.766699418268	1
PDGFB	1	1	121.033439066582	1	1	1	1	1	1
PDGFC	455.227782097835	1	1	1	299.772362240922	1	1	1	52.7383890855353
PDGFD	139.977072418615	813.395250454461	1	1	1	1	1	1	1
PDGFRB	94.5606290583907	559.154608974751	1	1	1	211.539464139093	2336.60849523238	1267.38579746129	1
PDHB	1	1	1	1	1	1	1	100.218391519898	1
PDIA5	1	1	1	1	1	1	1	118.959227827497	1
PDLIM1	1	1	1637.02328641654	1	1	1	149.240922492968	174.455372097273	71.0715699923338
PDLIM7	1	1	1	1	1	1	1	307.178823917719	1
PDXK	301.922684965023	1	1	1	158.596241400649	1	1	1	1
PDZD2	515.813764878695	419.230647690077	1	1	1	649.916575725233	2180.54210813181	270.430042887378	908.085862427303
PDZRN3	1129.88539755052	190.281815264394	1	1	1	639.22306633868	1	1	906.228819724319
PEBP4	1	1	1	1	1	1	1	1	168.444060422657
PECAM1	1	1	1078.76758496077	1	121.154376983558	1	1	1	1
PECR	179.879991471197	1	1	1	1	1	1	1	1
PEF1	1	1	147.054662678238	1	1	1	1	1	1
PELI1	1	1	215.784667656907	1	288.637995874976	1	1	1	1
PELO	1	1	129.703676308538	1	1	1	1	1	1
PFDN4	1	1	1	1	1	1	1	103.384730890435	1
PFKFB1	152.058413472738	1	1	1	1	1	1	1	1
PFKFB3	497.025347769284	1	1	1	163.714652359704	1	1	1	1
PGAP1	57.3244120117781	299.581114715902	1	1	1	1	1	1	1
PGD	159.661208276366	1	1	1	1	1	1	1	1
PGF	1	1	1	1	1	1	1	269.825805642685	1
PGM3	205.205212976075	1	1	1	1	1	1	1	1
PGP	1	1	1	1	1	1	1	1	177.998715849188
PHACTR1	1	1	1	1	301.114036056922	1	1	1	1075.00085045655
PHF1	1	1	1	1	1	1	1	90.0676796999626	1
PHLDA1	1	1	1	1	175.482522330681	1	228.65455189952	243.092210630878	1
PHLDA2	1	1	1	1	1	1	1	277.078302648003	1
PHLPP1	124.249204792805	1	1	1	1	1	1	1	1
PHTF2	1	1	1	1	208.003191274289	1	1	1	109.31389136368
PID1	398.8786808441	1142.3177906619	1	1	420.56171836729	1	1	1	1
PIEZO1	142.668085423673	1	1	1	1	1	1	1	1
PIGT	1	1	1	1	1	1	1	87.2882760801738	1
PIH1D1	1	1	1	1	1	1	1	102.129613523246	1
PIK3AP1	1	1	1	1	145.704672328786	1	1	1	1
PIK3CA	121.402456192696	1	1	1	1	166.147442055144	195.176753079417	1	1
PIK3CD	1	1	1	188.61794090999	1	1	1	1	1
PIK3IP1	1	1	1	266.787085215971	1	1	1	1	1
PIK3R3	1	1	408.894885140936	1	1	1	1	1	1
PIK3R5	1	1	1	351.861815272251	239.488108084155	1	1	1	1
PILRA	1	1	1	1	114.557531335017	1	1	1	1
PIM1	201.893143569951	1	1	150.450846398428	1	1	1	1	1
PIN4	1	1	169.102007596953	1	1	1	1	1	1
PIP5K1B	1	1	1	1	1	1	1	330.211500955052	430.887985440566
PISD	117.999964812524	1	1	1	1	1	1	1	1
PITPNA	1	1	1	1	124.14371508012	1	1	1	1
PKDCC	216.50424180573	1	1	1	1	1	1	1	1
PKIA	1	1	1	1	1	1	1	1	191.723131227733
PKN3	1	1	171.777420474503	1	1	1	1	1	1
PKP2	1	1	1	1	1	1	1	1	876.382896709845
PKP4	1	1	1	1	1	1	1	1	134.626745599083
PLA2G16	332.544865125684	1	212.626231797917	1	1	1	1	1	61.1818905416006
PLA2G2A	93.1295481498984	2954.02643954807	1	1	1	1	1	544.714608710717	1
PLA2G5	212.209483097314	1513.47710493801	1	1	1	334.066846211763	2672.4585681482	1775.32874863642	1
PLAC8	1	1	1	678.906321391941	1	1	1	1	1
PLAC9	1	389.603705809377	348.462514876746	1	1	1	366.094351048162	722.877769549872	1
PLAGL1	132.754527583252	352.588286407134	1	1	1	1	1	1	1
PLAT	1	1	1	1	1	187.346137113814	1	1	1
PLAUR	1	1	1	1	501.928329932434	1	1	1	1
PLCB4	1	1	1	1	1	1	758.341029309154	310.523447747298	273.022735161613
PLCL2	107.247538690299	1	1	1	238.65823069868	1	1	1	654.327940858082
PLCXD3	103.243974745002	464.575362647729	1	1	1	1	1	1	1264.75254109645
PLEC	1	1	1	1	102.640725417752	1	1	1	1
PLEK	1	1	1	263.713120097868	257.550360419561	1	1	1	1
PLEKHA2	1	1	1	1	175.689155449387	1	157.249146349826	1	128.591728464201
PLEKHA6	1	141.567235515303	1	1	1	1	1	1	71.6638927352814
PLEKHG1	1	1	280.322130598157	1	1	422.395113848131	1	1	1
PLEKHG3	1	1	1	1	1	1	1	90.2436041290449	1
PLEKHH2	1	189.773916053008	1	1	1	1	1	1	1
PLEKHO1	1	1	1	1	178.883233436298	1	1	154.452336425599	1
PLIN1	1018.72414751438	1	1	1	1	1	1	1	1
PLIN4	838.929144152743	1	1	1	1	1	1	1	1
PLIN5	478.96039684324	1	1	1	1	1	1	1	98.5619315878143
PLK2	1	1	194.658039992712	1	1	1	1	1	1
PLN	1	1	1	1	1	217.200120943792	1	518.62612794916	891.688009244519
PLOD1	1	1	1	1	1	1	211.581014306562	1	1
PLOD2	290.466064675104	1	1	1	1	1	1	1	96.4819882641127
PLP1	1	1	1	1	1	487.641489000782	1	1	1
PLP2	1	1	1	1	1	1	1	144.991999823544	1
PLPP7	1	1	1	1	1	1	1	1	136.750771895521
PLRG1	1	1	1	1	1	1	1	76.470930245744	1
PLTP	1	153.945002719398	1	1	678.732209659042	1	1	1	1
PLXDC1	1	369.727471455293	1	1	1	1	201.035918961711	1	1
PLXNA2	1	1	279.139994207724	1	1	1	1	1	1
PLXNA4	1156.4865393714	1	1	1	1	234.867222298355	1	1	119.966919758934
PLXND1	1	1	129.796120294945	1	196.633926683018	1	175.457657002195	1	1
PMAIP1	1	1	1	365.111684905754	1	1	1	1	1
PMVK	1	1	1	1	1	1	1	76.8677852872579	1
PNP	1	1	181.903440905245	1	1	1	1	1	1
PNPLA2	1069.87017712991	1	1	1	1	1	1	1	1
PNPLA3	411.42530975392	1	1	1	1	1	1	1	1
PODN	1	108.578312588339	1	1	1	1	1	1	1
PODXL	1	1	298.079455898597	1	1	1	1	1	1
POLR2C	1	1	146.095530204679	1	1	1	1	1	1
POLR2F	1	1	140.952633616224	158.118283529239	1	618.906710923209	1	144.446838055586	1
POLR2G	1	1	1	146.17393069639	1	1	1	1	1
POLR2I	1	1	171.551194790535	1	1	1	1	136.996246242983	1
POLR3GL	1	1	1	126.702605245624	1	1	1	1	1
POM121C	111.670353393677	1	1	1	1	1	1	1	1
POPDC2	1	1	1	1	1	1	1	1	242.456775978758
POR	278.488098618618	1	1	1	1	1	173.147474371783	130.630198718029	1
PPARA	259.819376567857	1	1	1	1	1	1	1	135.269726143035
PPARG	2333.73321620763	1	1	1	1	1	181.828272429187	1	64.481328387624
PPARGC1A	1	1	1	1	1	1	1	1	455.063892666481
PPARGC1B	186.829560265113	1	1	1	1	1	152.663943543185	1	315.210306244929
PPIC	1	1	296.381819225151	1	1	1	1	1	1
PPM1A	1	1	1	1	1	1	1	87.4318406996009	1
PPM1G	1	1	1	1	1	1	1	124.005427448621	1
PPM1K	1	1	1	1	1	368.290470337526	1	1	362.509094808604
PPP1R11	1	1	1	180.270169774051	1	1	1	1	1
PPP1R12C	1	1	1	1	1	1	123.360091399242	215.866429483039	51.8712828087058
PPP1R13B	1	1	171.05995332477	1	1	1	1	1	466.937167766949
PPP1R13L	1	1	1	1	1	1	1	1	137.864571322781
PPP1R14A	1	1	1021.05405886575	1	1	1	481.06209720747	1185.1498968414	1
PPP1R14C	1	1	1	1	1	1	1	1	123.185758342322
PPP1R18	1	1	1	212.660651005263	75.611211649438	1	1	1	1
PPP1R1C	1	1	1	1	1	1	1	1	257.550607166725
PPP1R3A	1	1	1	1	1	1	1	1	148.775934894934
PPP1R3C	1	1	1	1	1	1	1	1	317.718180379275
PPP1R7	1	1	1	1	1	1	1	75.74864767846	1
PPP1R9A	152.89936772995	1	1	1	1	360.76823605797	1	1	274.973423677436
PPP2R1B	314.180477711383	1	1	1	1	1	1	1	1
PPP2R2B	1	1	1	1	1	997.595433037502	1	1	1
PPP2R3A	104.229551003362	1	1	1	1	281.922381701842	1	1	495.417852520513
PPT1	1	1	1	1	255.79336992751	1	1	1	1
PQLC1	147.953287089931	1	1	1	1	1	1	1	1
PQLC2L	147.960951693168	163.853856740952	1	1	1	1	1	1	1
PRDM1	1	1	1	220.075545194542	1	1	1	1	1
PRDM16	1	1	1	1	1	1	1	1	188.757542184307
PRELID2	92.9682885074134	1	1	1	1	286.539731533027	1	1	619.064166961236
PRELP	1	521.366253086944	1	1	1	1	1	1	1
PREX2	125.216704931744	1	148.063429111718	1	1	1	189.443545954739	1	1
PRF1	1	1	1	1478.44628287466	1	1	1	1	1
PRICKLE1	216.266013143579	473.720155116336	1	1	1	1	1	1	134.70530468077
PRICKLE2	423.5885219091	359.694616993856	1	1	1	1	1	1	1
PRIMA1	1	1	1	1	1	545.171502351505	1	1	1
PRKAA1	70.7603461623944	151.918200571082	1	1	1	1	1	1	1
PRKAA2	1	1	1	1	1	1	1	1	453.159287172473
PRKAR2B	764.407879945748	1	1	1	1	1	1	1	1
PRKCA.AS1	1	1	1	1	1	270.656374788025	1	1	1
PRKCB	1	1	1	340.835494107211	345.448189611431	1	1	1	1
PRKCD	121.500490612196	1	1	1	1	1	1	1	1
PRKCH	71.0885253627269	1	252.600950369279	429.93573763915	1	1	1	1	1
PRKCQ	1	1	1	448.196696330695	1	1	1	1	1
PRKD1	182.269881582572	217.624451820208	1	1	1	620.457008685565	1	1	1
PRKD3	112.745887953829	153.316218577372	1	1	1	1	1	1	1
PRKG1	477.794846948833	2949.27375107791	1	1	1	600.353487096291	3656.01591934259	3030.16612789555	1727.4871165108
PRKX	1	1	1	158.938259658577	1	1	1	1	1
PRNP	1	1	1	1	129.9794194031	309.416598715554	1	1	1
PROCR	78.9815858741275	1	1	1	1	1	239.437629207126	202.637855090814	1
PROS1	1	1	136.586920257363	1	1	1	1	1	1
PRPSAP1	1	1	1	1	1	292.819172236065	1	1	1
PRR16	1	501.030782105401	1	1	1	1	216.297648513215	1	162.166107031527
PRR5	110.813130052563	1	1	1	1	1	1	1	1
PRRX1	1	317.499929666834	1	1	1	1	174.829047406497	1	55.3365390522403
PRUNE2	227.753917885716	1	1	1	1	1	1	1	1
PSMA3.AS1	1	1	1	112.841103110099	1	1	1	1	1
PSMB10	1	1	1	148.336711727875	1	1	1	1	1
PSMB8	1	1	383.940900765752	270.348039325041	103.519488372829	1	1	1	1
PSMB8.AS1	1	1	1	140.26412876567	1	1	1	1	1
PSMB9	1	1	605.24606695226	476.983477537465	96.6152152212373	1	1	1	1
PSMC4	1	1	1	1	95.4815646057224	1	136.029500518059	77.6302781620713	1
PSMD3	1	1	1	1	1	1	1	75.9410285526656	1
PSTPIP1	1	1	1	162.323915025785	1	1	1	1	1
PTDSS1	1	1	1	1	1	1	1	1	119.07186312635
PTGDS	1	1	1	581.918086820544	1	1	1	1	1
PTGER2	1	1	1	137.351771016182	1	1	1	1	1
PTGER3	372.399162544708	1	1	1	1	1	1	1	1
PTGER4	1	1	1	176.878411713718	1	1	1	1	1
PTGES2	1	1	1	1	1	1	135.51413891318	115.087274804867	1
PTGIR	1	212.530482481628	1	1	1	1	1	1	1
PTGIS	1	622.615559888886	1	1	1	1	1	1	1
PTGR1	152.324517320235	202.769297282176	1	1	1	1	1	1	1
PTH1R	1	1	1	1	1	1	411.413513970216	231.402289191053	1
PTK2B	1	1	1	1	130.830651851855	1	1	1	1
PTN	1	345.888799011435	1	1	1	1	1	79.8576760926282	1
PTP4A3	1	1	89.0258654499314	1	1	1	311.138393659743	1052.60962090377	143.246834402775
PTPN13	130.23710340825	151.143702906643	1	1	1	416.234351247627	1	1	1
PTPN18	1	1	1	1	138.484297828677	1	1	1	1
PTPN22	1	1	1	253.193898879938	1	1	1	1	1
PTPN7	1	1	1	230.704519763459	1	1	1	1	1
PTPN9	61.8905003679911	226.061990608237	1	1	1	1	259.087019452249	1	1
PTPRB	1	1	634.233372426154	1	1	1	1	1	1
PTPRC	1	1	1	1744.06523880724	582.464992304995	1	1	1	1
PTPRD	88.1619275831047	384.005555823202	1	1	1	1	1	1	105.167078642798
PTPRF	378.104152898268	1	1	1	1	1	1	1	1
PTPRJ	1	1	1	1	349.911671035297	677.454949366953	1	1	70.9546231835095
PTPRS	800.119873161027	533.62785768089	1	1	1	584.060125877249	1	1	1
PTPRZ1	1	1	1	1	1	595.381158899903	1	1	1
PXDN	228.266321667973	200.03175395038	1	1	1	1	1	1	1
PXDNL	116.437473900434	430.396867055948	1	1	1	205.87400040854	1	1	1064.30417723712
PXK	1	128.380079843652	1	1	1	1	1	1	1
PYCARD	1	1	1	183.977734892261	301.888137880073	1	1	1	1
PYGL	181.194813071551	1	1	1	1	1	1	1	1
PYHIN1	1	1	1	340.16470181547	1	1	1	1	1
RAB27A	1	1	1	115.307946382723	1	1	1	1	1
RAB29	1	1	1	100.508243756357	1	1	1	1	1
RAB31	1	1	1	1	532.10580352085	1	1	1	1
RAB32	1	1	1	1	141.341274124704	1	1	1	1
RAB8A	1	1	1	128.39050970313	1	1	1	1	1
RABL6	1	1	1	1	1	1	180.543288120812	1	1
RAC2	1	1	1	639.602789065777	73.9613615240715	1	1	1	1
RAD51B	153.139669579004	246.93340080348	1	1	268.052186239105	245.620083164298	1020.64075354733	196.752902395661	1
RALB	1	1	219.04900455327	1	1	1	1	1	1
RALGPS2	1	1	1	1	1	840.135526521426	1	1	71.2401857527646
RALYL	1	1	1	1	1	854.832314311807	1	1	497.701194787731
RAMP1	1	1	1	1	1	1	1	1	165.371984752296
RAMP2	1	1	702.978223383933	1	1	1	1	1	1
RAMP3	1	1	614.210284431446	1	1	1	1	1	1
RAP1GAP2	1	1	1	1	1	1	1	1	167.637784041539
RAP2A	1	1	1	1	1	1	1	99.0861550518871	1
RAPGEF3	1	1	132.038897047821	1	1	1	1	1	1
RAPGEF5	1	1	306.721815947654	1	1	176.130403088479	444.453727491898	173.506168618193	1
RARB	271.962450871473	1	1	1	1	1	1	1	199.933135068154
RARRES1	122.252802717315	737.828138745902	1	1	1	1	1	1	1
RARRES3	1	1	1	557.961970680595	1	1	1	1	1
RASA3	150.862774827624	1	1	246.955752859441	1	1	1	1	1
RASAL3	1	1	1	236.947690019643	1	1	1	1	1
RASD1	285.821303322786	1	1	1	1	1	405.65558479583	653.298823108959	1
RASGEF1C	1	1	1	1	1	488.372564060728	1	1	1
RASGRF2	120.718833697946	1	307.236470716832	1	1	1	1	1	1
RASGRP1	1	1	1	207.296576457998	1	1	1	1	1
RASGRP2	1	1	1	137.553967084543	1	1	1	133.138165732105	1
RASGRP3	1	1	1	1	1	1	1	1	258.196799485862
RASIP1	1	1	211.09350198459	1	1	1	1	1	1
RASL12	1	1	1	1	1	1	1	191.038619728973	1
RASSF2	1	1	1	1	113.928468580249	1	1	1	1
RASSF5	1	1	1	199.276004608179	1	1	1	1	1
RASSF8.AS1	1	183.090718391601	1	1	1	1	1	1	1
RBBP7	1	1	1	1	1	1	1	91.6976009125887	1
RBFOX1	86.8471454297805	553.776363684426	1	1	1	161.698358270219	1	1	911.13510554512
RBM20	1	1	1	1	1	1	1	1	1927.20573378992
RBM24	1	1	1	1	1	1	1	1	216.3667820367
RBM47	1	1	1	1	1161.44963150163	1	1	1	1
RBP4	243.038623425714	1	1	1	1	1	1	1	1
RBP7	1	1	806.168044300063	1	1	1	1	1	1
RBPMS2	1	1	1	1	1	1	1	185.248814556604	52.2470538947197
RCAN2	1	1	1	1	1	1	370.921182479543	639.549097106764	946.216854174626
RCL1	192.050451283028	1	1	1	1	1	1	1	1
RCN1	1	1	351.475158984463	1	1	1	1	1	1
RECK	1	157.452436593649	1	1	1	1	1	1	64.6542367392204
REEP1	1	1	1	1	1	1	1	1	133.746112604119
REL	1	1	1	275.696354187937	346.46106202925	1	1	1	1
RELN	1	1	1	1	1	552.766743014139	1	1	1
REM1	1	1	1	1	1	1	125.679459290325	1	1
RERG	1	542.274646103252	1	1	1	207.457722526028	336.029155219615	158.371193553651	1
RERGL	1	1	1	1	1	1	1	406.780933047547	1
RETREG1	349.741321025106	1	1	1	1	827.025553357809	1	1	458.998325460678
RETSAT	245.74088097927	1	1	1	1	1	1	1	1
RFX3	89.6318602421088	1	1	1	1	229.686311548455	1	1	1
RGCC	1	1	2089.35362852825	250.260005408399	249.813436443313	316.541282492785	1	175.106728543336	1
RGL1	74.3364306645738	1	1	1	617.483433671453	1	1	1	169.213801366248
RGL2	1	1	136.551488992734	1	1	1	1	1	1
RGL3	1	1	1	1	1	1	413.101882769129	289.409305485355	1
RGMA	1	127.022788277228	1	1	1	1	1	1	1
RGS1	1	1	1	601.378025807438	271.8528370255	1	1	1	1
RGS16	1	1	1	1	1	1	142.340033670559	194.324282312733	1
RGS2	1	1	1	528.623830445652	737.835567241879	1	1	1	1
RGS5	1	1	358.239700950845	1	1	1	2849.68403525963	2709.75814120458	1
RGS6	1	1	1	1	1	1	1	721.252128579	549.259865867351
RHAG	1	1	1	1	1	213.416534251515	1	1	1
RHOF	1	1	1	151.688082102343	1	1	1	1	1
RHOH	1	1	1	179.852790072569	1	1	1	1	1
RHOJ	1	312.850733350608	1	1	1	1	177.339908112124	1	1
RHOT2	108.193527649306	1	1	1	1	1	123.886033262676	1	140.451831235027
RIC3	1	1	1	1	1	1	1	1	140.604926192143
RIC8B	195.894168063184	1	1	1	1	1	1	1	89.7129490741236
RILPL1	74.4891841683376	1	1	1	1	1	1	1	214.953936021153
RILPL2	1	1	1	1	117.5462961333	1	1	1	1
RIN3	1	1	1	173.953118655426	304.891479391531	1	1	1	1
RING1	1	1	1	1	1	1	1	89.0333575519414	1
RIPOR1	1	1	194.843272443685	1	1	1	1	1	1
RIPOR2	1	1	1	554.679817696578	1	1	1	1	1
RIPOR3	1	241.983200187434	1	1	1	1	897.007985304231	270.255129023315	1
RNASE1	1	1	2512.93829747487	1	2053.91783896666	1	114.004723679431	1	1
RNASE6	1	1	1	1	205.258928761218	1	1	1	1
RNASEH2C	1	1	1	1	1	1	1	170.38740961921	1
[truncated: 598 more rows]
