# Supplementary material for: Application of CIBERSORTx and BayesPrism to deconvolution of bulk RNA-seq data from human myocardium and skeletal muscle
Source: Heliyon. 2025 Feb 10;11(4):e42499. doi: 10.1016/j.heliyon.2025.e42499 (PMC11872574; doi:10.1016/j.heliyon.2025.e42499)
Supplement: Multimedia component 6 [file mmc6.txt]

NAME	Adipocytes	Fibroblast	Endothelial	Lymphoid	Myeloid	Neuronal	Pericytes	Smooth_muscle_cells	Atrial_Cardiomyocyte
AACS	526.808687548049	1	1	1	1	1	1	1	1
AASS	269.222281398726	1	1	1	1	412.703225017796	1	138.223483558499	1
AATK	1	1	1	1	1	327.568227210258	1	1	1
ABCA10	194.566263226665	839.624879697966	1	1	1	204.388842825977	1	1	1
ABCA5	286.731277235759	1	1	1	1	1	189.832322204438	112.328009193078	1
ABCA6	302.323430639366	1511.12894737421	1	1	1	1059.97671452076	175.289312911135	1	1
ABCA8	284.580032875603	1921.65440110932	1	1	1	2076.48588580281	179.756433705288	1	96.2281324057662
ABCA9	243.521090670812	1108.9695382969	1	1	1	387.420330121043	1	1	1
ABCA9.AS1	100.162024647535	516.709630926752	1	1	1	278.483212525965	1	1	1
ABCB7	1	1	1	1	1	186.06305845841	134.248286285345	1	88.4445541687234
ABCC3	1	1	1	1	122.471024746696	1	1	1	1
ABCC4	1	245.098574573785	1	1	1	1	1	1	1
ABCC5	1	1	1	1	129.763788391658	1	1	1	248.436388091154
ABCC9	1	1	1	1	1	1	1643.93013202795	1	1
ABCD2	263.764958649278	1	1	1	1	1	1	1	1
ABCD3	94.2452014208398	1	1	1	1	293.786908090429	1	1	92.3175918816245
ABCF1	81.032084202077	1	1	172.019818776727	1	1	1	1	1
ABHD17A	1	1	167.538924445614	143.400542251299	1	1	1	1	1
ABHD5	191.865811074986	1	1	1	1	1	1	1	1
ABI3BP	155.459462576434	694.183091002122	1	1	1	1	1	1	1
ABLIM3	1	1	402.753934539799	1	1	1	1	1	131.092131695714
ABTB2	230.0477189281	455.744443885574	1	1	1	1	1	1	182.824157553972
AC001226.2	153.997422227937	176.94719687562	1	1	1	1	1	1	1
AC002429.2	1	1	1	1	1	1	1	1	99.8774432471453
AC002546.1	144.233707774995	1	1	1	1	1	1	1	1
AC003991.1	1	1	1	1	1	1	493.503033817275	1	1
AC004687.1	1	1	1	186.732766361584	115.098962301881	1	1	1	1
AC005165.1	102.7015199017	336.513349010108	1	1	1	1	1	1	1
AC005237.1	107.320418622951	327.58268089613	1	1	1	1	1	1	1
AC005358.1	1	1	1	1	1	1	1	217.055762698141	230.335202263595
AC006030.1	1	1	1	1	1	1	198.345725222035	1	1
AC006059.1	83.319295742394	146.006949849028	1	1	1	1	1	1	93.0411114567004
AC007388.1	89.7709636920193	1	1	1	1	219.109210684084	1	1	182.925261513585
AC007529.2	307.118782997845	1	1	1	1	1	1	1	1
AC007923.4	192.390671288686	1	1	1	1	1	1	1	1
AC008014.1	130.180241003201	1	1	295.476618407866	1	1	368.273988894099	1	76.165390697181
AC008056.1	1	1	1	1	1	1090.02524069698	1	1	1
AC008056.2	1	1	1	1	1	153.21860357295	1	1	1
AC008250.1	1	1	1	1	1	1	533.032814984236	1	1
AC008496.2	1	1	1	1	1	1	1	1	263.248650055181
AC008957.2	152.318001434249	1	1	1	1	1	1	1	1
AC009264.1	1	1	1	1	1	1	1	1	727.999164678619
AC009318.1	1	1	1	1	1	1	1	1	110.00642497204
AC010127.1	1	1	1	1	1	417.61138019707	1	1	1
AC010609.1	1	1	1	182.159857071693	1	1	1	1	1
AC010894.3	1	206.151417982282	1	176.768042815527	132.128340030703	354.617575447152	1	1	1
AC011287.1	148.515985605467	1	1	1	1	1	1	1	556.836256146677
AC011369.1	1	1	1	1	1	1	1	1	141.473510710777
AC011933.4	1	1	1	1	206.849584003197	1	1	1	1
AC012404.1	76.146803965409	254.126120520175	1	1	1	1	1	1	63.1688095780959
AC012409.2	1	1	1	1	1	339.675050078522	909.420225977872	580.635255603289	168.335519966113
AC015914.1	1	1	1	1	1	1	1	1	169.817388171244
AC016766.1	1	1	1	1	1	2212.31315989282	1	1	1
AC017002.5	1	1	1	1	1	1	208.889659329843	1	1
AC017101.1	1	1	1	1	1	1	1	1	109.983490543933
AC018464.1	1	1	1	1	1	1	1	1	563.255786116683
AC018616.1	151.415063872781	1	1	1	1	1	1	1	1
AC018816.1	1	1	163.742523207985	1	1	247.930359179831	1	1	1
AC019205.1	1	1	1	1	1	1	1	1	124.23462975835
AC020637.1	1	1	238.770066249483	1	1	1	1	1	1
AC020656.1	1	1	1	1	154.887513704226	1	1	1	1
AC020659.1	1	1	1	1	1	1	1	1	208.338122952111
AC022414.1	266.904993692841	1	1	1	1	1	1	1	1
AC023590.1	1	1	1	1	1	1	1	1	137.394435186444
AC027018.1	1	1	1	1	1	1	1	1	103.422016316422
AC027097.2	55.0364635741747	174.849299669441	1	1	1	1	1	152.790933192886	1
AC058791.1	1	1	1	148.281836658041	1	1	132.497643163667	1	1
AC058822.1	105.694901112018	203.328985219855	205.113151826463	1	1	1	1	1	63.3346186190962
AC068888.1	81.9717007404842	1	1	1	1	235.951049043023	1	155.630761065798	1
AC069287.3	131.421534135526	1	1	1	1	1	1	1	1
AC084357.2	1	541.002619692042	1	1	1	1	1	1	190.955884976575
AC084871.2	148.114635498622	1	1	1	1	1	1	1	1
AC087457.1	1	1	1	1	1	1	1	1	248.111523744767
AC090825.1	1	1	1	1	1	1	1	1	142.945733329172
AC092164.1	1	1	1	1	1	1	1	100.824371589071	1
AC092567.1	1	1	1	1	1	215.718762054557	1	1	1
AC092683.1	85.9442447951024	185.463460411078	1	192.024754775047	1	1	1	1	1
AC092839.1	1	1	305.789001366836	1	1	1	128.373781169257	1	1
AC093879.1	1	1	1	1	1	168.041040187584	1	1	222.776705351917
AC096711.2	82.1675898308216	1	1	1	1	1	1	1	206.66411575186
AC097103.2	1	1	1	1	1	1	1	1	112.023658429849
AC097376.2	113.801125059149	247.111091233247	1	1	1	1	1	1	94.1967063042359
AC098617.1	1	1	1	1	1	1	1	1	313.914864557849
AC098829.1	595.30825807036	1	1	1	1	1	189.450140725353	293.991136518977	1
AC098850.3	107.313494272739	1	1	1	1	1	1	1	1
AC100793.2	1	1	1	1	1	1	192.523239966697	1	1
AC100800.1	1	1	1	1	1	1	1	1	120.645333269129
AC100803.3	1	1	1	1	1	1	1	517.1372301002	1
AC100830.1	1	1	1	1	1	1	1	161.095003809576	112.182022552633
AC100849.1	1	1	1	1	872.593935171656	1	1	1	1
AC104596.1	1	1	1	1	1	1	1	1	122.512096580565
AC106791.1	1	1	1	1	1	250.541577026076	1	1	128.71168899322
AC107068.2	1	1	1	1	1	1	1	1	1154.95556951925
AC108062.1	149.027343640554	1	1	1	1	1	1	1	1
AC108866.1	53.3340897599046	1	1	1	1	1	1	1	188.946549143903
AC109779.1	1	1	1	1	1	1	1	1	124.774383446329
AC112196.1	1	1	1	1	1	1	1	1	107.766797403668
AC112206.2	152.206187963917	1	1	1	1	1	1	1	1
AC113414.1	1	1	1	1	1	1	1	1	125.192009635527
AC114760.2	1	1	1	211.698908027198	196.577339320057	1	1	1	1
AC117834.1	1	1	1	1	1	1	1	1	134.769443594466
AC124312.1	1	1	1	1	1	1	1	1	165.266258468006
AC124947.1	1	1	1	1	1	1	1	1	141.862757386401
AC131025.2	43.3358478840147	1	1	1	1	1	260.553573630785	403.284869138163	1
AC137770.1	1	1	1	1	1	1	1	1	144.426378889507
AC138123.1	1	1	1	1	1	1	1	1	133.388011643874
AC138305.1	1	1	1	1	1	1	1	1	411.016524985467
AC139887.2	128.587094677075	1	1	1	1	1	1	1	1
ACACB	9065.08004350763	1	169.883295619067	1	1	281.248840058906	153.158244902324	265.763594539393	446.459635595127
ACADL	106.435417219436	1	1	1	1	1	1	1	1
ACAP1	1	1	1	400.89114543824	1	1	1	1	1
ACBD3	67.8094952180049	243.745467953285	1	1	1	1	1	1	64.1280348605483
ACKR3	119.622401862376	1	1	1	1	1	1	1	1
ACLY	859.013892677864	1	1	1	1	1	1	1	1
ACO1	450.851635830745	1	1	1	1	1	1	1	1
ACOT11	1	1	1	1	1	1	1	1	278.069077966898
ACOX1	147.858285199696	1	1	1	1	1	1	1	1
ACOX3	1	1	1	1	1	1	1	1	188.53513632237
ACP1	1	1	1	147.255884116425	1	1	1	1	1
ACSF2	151.598276084312	1	1	1	1	1	1	1	1
ACSL1	2445.15032541977	1	1	1	1039.91295402776	1	1	1	1
ACSL3	210.891222094477	1	1	1	177.094282495696	1	1	143.700834465705	1
ACSL4	515.415990275924	1	1	1	258.541808284409	1	1	1	90.4024736393972
ACSM3	186.223405195596	498.22367206223	1	1	1	1	1	1	1
ACSS2	1736.30567770091	1	1	1	1	1	1	113.503109424343	126.86676187453
ACTA1	156.389381966148	1	1	1	1	1	1	1	450.827572337397
ACTA2	1	1	1	1	1	1	1355.23771799342	3527.99360750972	580.688317948754
ACTG2	1	1	1	1	1	1	1	240.91997085803	1
ACTN2	229.348170366246	1	1	1	1	1	1	174.421110056778	1960.28969605738
ACVR1	107.490954567536	1	1	1	1	1	1	1	1
ACVR1C	325.952215299719	1	1	1	1	1	1	1	1
ADA2	1	1	1	1	120.744374260628	1	1	1	1
ADAM12	202.40687197156	1	1	1	1	1	1	1	1
ADAM15	1	1	337.569420914651	1	1	1	1	1	1
ADAM19	1	172.372425153675	1	338.550809969927	1	618.556333518384	1	1	330.253819112996
ADAM23	1	1	1	1	1	165.247413885841	1	1	163.491033250023
ADAM33	1	170.243874893605	1	1	1	1	1	1	1
ADAMTS1	271.715820991411	1	402.596019852704	1	1	1	322.310952955964	420.710333822692	1
ADAMTS12	221.625647332327	1	1	1	1	1	346.276617451441	1	1
ADAMTS15	112.996555011814	1	1	1	1	1	1	1	1
ADAMTS17	1	191.996482485165	1	1	1	1	1	1	1
ADAMTS4	386.318865814651	172.120087157263	1	1	1	1	324.429070403851	324.097211597012	1
ADAMTS7	1	1	1	1	1	1	1	1	194.449624715102
ADAMTS9	612.478449694129	1	1646.68631231905	1	1	331.086639046008	1464.42513855547	2217.29754687826	70.8965563049698
ADAMTS9.AS1	1	1	1	1	1	1	219.163296823733	333.185614020316	1
ADAMTSL1	119.507267804715	342.842598527846	403.94285016727	1	1	1	1	1	1
ADAMTSL2	1	461.31589587658	1	1	1	1	1	1	1
ADAMTSL3	1	636.429688003118	1	1	1	1	645.869788777252	1	455.099022189665
ADAP2	1	1	1	1	474.964290351746	1	120.895025612153	1	1
ADARB1	65.9414695834196	1	1	1	1	1	1	183.04237433046	68.3267510753278
ADCY3	276.398202223264	232.471263794493	1	1	1	1	430.763624610541	462.559803556	1
ADCY4	1	1	419.44350289494	1	1	1	1	1	1
ADCY5	411.47936430486	1	1	1	1	1	155.685124746988	378.745451630394	308.071478299934
ADCY7	1	1	1	1	200.297320615337	1	1	1	1
ADCY9	1	1	1	1	1	1	1	153.417811248433	107.664863934907
ADGRA2	1	1	1	1	1	1	1	97.0907508878707	1
ADGRB3	99.1173887963477	657.77824901539	1	1	1	5104.6181638579	978.217208871668	412.455351819732	1
ADGRD1	183.239850421666	331.991716914006	1	1	1	1	1	1	324.630882495858
ADGRE2	1	1	1	1	221.562162958108	1	1	1	1
ADGRE5	1	1	1	466.078765375418	219.552979942584	1	1	1	1
ADGRF5	1	1	634.151084157954	1	1	1	465.482144369074	1	1
ADGRG1	1	1	145.988087815239	1	1	1	1	1	1
ADGRG6	1	1	119.580097321745	1	1	246.664353566501	1	1	1
ADGRL2	129.67403509782	1	1	1	1	1	152.729741020906	1	1013.26273978222
ADGRL3	1	1	1	1	1	882.192877183681	449.182004180794	263.372731379279	1
ADGRL4	1	1	538.67586292352	1	1	1	1	1	1
ADH1B	796.818341460558	1012.640826712	1	1	1	1	168.396205033919	1	1
ADIPOQ	854.419193686501	1	1	1	1	1	1	1	1
ADIPOR2	677.081737713019	1	159.849875792729	1	1	200.025172630809	1	1	1
ADIRF	211.840061108177	302.129405113525	902.667623334175	1	1	614.333382766922	1295.10887229673	3027.54074630624	1
ADM	1	1	1	1	1	1	1	1	136.250443279843
ADPRHL1	1	1	1	1	1	1	1	1	284.184908697661
ADRA1A	455.951735318809	1	1	1	1	1	1	1	1
ADRM1	1	1	145.972390477638	1	1	1	1	1	1
AEBP1	1	211.820380327677	1	1	1	1	1	116.845029641566	1
AF121898.1	1	1	1	1	1	1	1	1	197.130617813903
AF165147.1	1	1	1	1	1	1	1	1	157.439156168305
AFAP1	110.917661871505	225.418407477965	221.612495193978	1	1	1	1	1	70.107501031341
AFDN	111.015796576512	1	371.603009135311	1	1	1	1	1	80.6879094810302
AFF3	127.681502865778	1	1	314.992757033106	1	1	1	441.741137271925	311.453285410933
AFG3L2	109.437231175796	1	1	1	1	1	143.795165417075	1	95.7913336446536
AGAP6	110.284626409208	1	1	1	1	1	1	1	1
AGBL4	843.495468978921	1	1	1	537.099219911437	1	1	1	918.624805488797
AGMO	189.308248732398	1	1	1	1	1	1	1	1
AGPAT2	666.83948661839	1	1	1	91.093003476735	1	1	1	1
AGPAT4	93.8261431567926	1	1	1	240.609425014101	1	1	1	1
AGT	1	1	1	1	1	1	830.988765674385	274.515428725234	1
AHSA1	1	1	1	134.911906759551	1	1	1	1	1
AIF1	1	1	1	1	1269.27027004168	1	1	1	1
AIFM2	181.762203963807	1	1	1	1	1	1	1	1
AK1	1	1	1	1	1	1	1	98.1253817232357	1
AK2	182.332294335572	1	1	1	1	1	1	1	70.6218892168184
AK4	156.363726622191	1	1	1	1	1	1	1	1
AKAP6	1	1	1	1	1	336.619353540508	1	904.571233068551	886.064944782221
AKAP7	67.5908928940497	1	1	1	1	271.399260548567	1	1	1
AKNA	61.9438182588166	1	1	547.651377315582	1	1	1	1	1
AKR1C1	133.795506038506	556.382620529008	1	1	1	1	1	1	1
AKR1C2	129.855485839546	1	1	1	1	1	1	1	1
AKT2	161.670283605664	1	1	1	1	1	1	1	1
AL035401.1	1	1	1	1	1	1	1	1	109.184280292423
AL078590.3	1	1	1	1	1	1	1	1	154.988579094573
AL109930.1	55.1805309772212	519.700990722622	1	1	1	1	1	1	1
AL138828.1	1	1	723.232343734239	1	1	1	720.412759165086	1	153.584565985218
AL139022.1	1	1	1	1	1	1	1	1	104.295530338347
AL139260.1	293.284667646937	1	1	1	1	1	1	1	130.838982253076
AL139383.1	204.732269682803	1	1	1	1	1626.67471585433	1	1	307.522802198539
AL139807.1	1	1	441.489192119706	1	1	1	1	1	1
AL157871.4	1	1	306.920290697705	1	1	1	1	1	1
AL356479.1	210.114969389144	1	1	1	1	1	1	1	1
AL359915.2	74.778416855003	199.753346368098	1	1	1	1	1	1	101.989800661901
AL365273.2	1	1	1	1	1	1	1	133.63652783585	1
AL445426.1	152.252133994242	153.958641731981	1	1	1	1	1	1	1
AL450384.2	1	1	1	1	1	1	1	151.157114114066	338.576000097953
AL499616.1	1	1	1	1	1	1	435.542440543451	1	1
AL512638.2	137.365751255172	171.44829817286	1	1	1	1	391.053086217372	1	1
AL513327.1	106.352115301647	271.2979521688	1	1	1	242.200089585494	1	1	82.5679821828139
AL590999.1	116.605170455378	1	1	1	1	1	268.536268772306	1	1
AL662796.1	1	1	1	1	1	246.593553639281	1	1	1
AL845331.2	380.883904440238	1	1	1	1	276.446845640711	1	1	1
ALCAM	1	1	1	1	294.960374028961	686.31656091449	1	1	1
ALDH1A1	1	1	1	1	1	1120.13045973968	1	1	1
ALDH1A2	1	246.466521271172	196.186714423735	1	1	1	1	1	402.573918273157
ALDH1L1	302.677742839133	1	1	1	1	1	1	1	1
ALOX5	1	1	1	1	544.89773420948	1	1	1	1
ALOX5AP	1	1	1	489.616460502867	187.614264656567	1	1	1	1
ALPK1	56.7344130812641	165.936927420926	1	1	105.827986238162	1	1	1	1
ALPK2	1	1	1	1	1	1	1	1	439.033934975309
ALPK3	327.414801513386	1	1	1	1	1	1	1	139.262674518887
AMN1	1	1	1	1	1	1	1	100.607106820819	1
AMOTL1	84.3629399765177	1	1	1	1	1	187.735537427128	1	170.017936897523
ANAPC11	1	1	1	123.548750010556	99.1599480447629	1	1	130.737644145206	1
ANAPC7	111.90680790283	1	1	1	1	1	1	1	1
ANGPT1	168.276281199966	1	1	1	1	1	202.852774080887	1	170.118171617167
ANGPTL1	1	1	1	1	1	438.52423411911	1	1	1
ANGPTL4	971.668971061963	1	486.817447555746	1	1	1	1	1	1
ANGPTL8	193.2664247708	1	1	1	1	1	1	1	1
ANK2	316.092146684062	339.239404839279	1	1	1	2247.52111561964	1	268.868391486567	1335.52961548144
ANKDD1A	1	1	1	1	1	185.121020265061	1	1	1
ANKH	66.4261159751141	482.174653032311	282.279979093563	1	478.186660698143	1	1	1	208.94109900443
ANKRD28	155.488633025532	1	1	260.000951449746	1	369.424477178802	1	1	1
ANKRD29	1	1	1	1	1	1	147.198833651096	195.197540364062	1
ANKRD33B	1	1	1	1	1	230.982800606909	1	1	1
ANKS1B	101.599483734586	276.673410174116	1	1	1	275.482827035475	1	375.634260139516	1
ANO1	1	1	1	1	1	1	564.985931586109	289.213095087016	1
ANO2	1	1	1026.32718487494	1	1	1	1	1	1
ANO5	1	1	1	1	1	1	1	1	234.169593993713
ANPEP	1	1	1	1	289.838115494914	1	1	1	1
ANXA3	1	1	211.304864282778	1	1	1	1	1	1
AOAH	1	1	1	1388.95400162365	254.570234451893	1	1	1	1
AOC3	118.498188017677	1	1	1	1	1	1	1	1
AOX1	119.887948329381	135.586178204002	1	1	1	1	1	1	1
AP000462.1	1	1	1	1	1	511.009800587512	1	1	121.232672421687
AP001021.2	1	1	1	1	1	1	1	1	171.965601015276
AP001528.2	112.954801421939	1	1	1	1	1	207.702759796157	1	1
AP001825.1	1	1	1	1	1	1	1	1	235.341971436335
AP002812.2	75.5521761312976	182.232383939012	1	1	1	1	1	1	120.045099590627
AP002989.1	285.686628295521	1	1	1	1	1	1	1	1
AP005329.2	1	1	1	1	1	1	1	1	155.023044111702
AP1B1	69.9566536028411	1	1	1	344.021465705282	1	1	1	1
AP1S2	1	1	162.118071338594	1	253.493991275478	718.942650726172	1	1	115.832278639788
AP2A1	70.0154671239568	1	1	1	1	1	144.587868161941	1	1
AP2A2	85.6156746308266	1	1	1	468.565316503139	1	1	1	1
AP3M2	1	1	180.08251912262	1	1	1	154.531775806185	1	1
APBA2	1	1	1	223.614432747182	1	1	1	1	1
APBB1IP	635.548464350256	1	1	468.779404897323	399.567626756679	1	1	1	1
APCDD1	146.673112921243	1	1	1	1	395.37744298336	1	1	1
APOBEC3A	1	1	1	1	172.824025062877	1	1	1	1
APOBEC3G	1	1	1	301.262126208616	1	1	1	1	1
APOE	1	908.496813938779	1	1	1	1	418.606087069571	1	1
APOL6	165.067557297484	1	1	1	1	1	1	1	1
APOLD1	1	1	253.767346126396	1	1	1	1	1	1
APOO	1	1	1	1	1	1	1	1	102.689859739056
APRT	1	1	120.851032040129	311.218579731061	119.61341626234	1	1	1	1
APTX	64.7461899626965	1	1	1	1	1	144.01206692127	1	1
AQP1	1	1	796.709342063351	1	1	1	1	1	1
AQP7	819.852163998832	1	1	1	1	213.371615089682	1	1	202.227475608179
AQP9	1	1	1	1	130.995014983683	1	1	1	1
AQR	107.530586822759	1	1	1	1	1	149.732262606689	1	83.4312973425354
AR	307.533748154739	1	1	1	1	1	1	1	102.421466915938
ARAP1	1	1	1	1	133.801735537289	1	1	1	1
ARAP2	1	1	1	336.902488168781	266.013274205625	449.179301770992	1	1	1
ARAP3	1	1	176.945264597373	1	1	1	1	1	1
AREG	1	1	1	728.303006147333	434.585445690286	1	1	1	1
ARF6	1	1	1	292.066836264593	188.642884042053	1	1	1	1
ARHGAP1	44.1719980902471	1	1	1	1	208.113641993011	125.53133327912	1	1
ARHGAP17	48.8025129345946	1	1	1	1	1	154.753691441636	232.819683313013	1
ARHGAP18	1	1	1	1	511.579531910738	1	1	1	1
ARHGAP20	232.83626674659	1	1	1	1	1	1	1	1
ARHGAP25	1	1	1	195.6041551366	126.661681052978	1	1	1	1
ARHGAP27	1	1	1	1	118.781509138481	1	1	1	1
ARHGAP4	1	1	1	1	106.86879177159	1	1	1	1
ARHGAP42	148.724893911571	1	1	1	1	586.465583071018	582.075843538804	210.256441222715	1
ARHGAP44	1	1	1	1	1	1	278.381313527355	132.876460404116	99.9060943661326
ARHGAP6	1	381.953229049739	1	1	304.914437589996	1	927.440693897657	418.04300547209	1
ARHGAP9	1	1	1	169.277242074844	1	1	1	1	1
ARHGDIB	1	1	127.066824806958	1159.27785149067	454.664305551824	1	266.26974361069	1	1
ARHGEF1	1	1	1	332.525212674255	161.952747832232	1	1	1	1
ARHGEF10L	130.720025711663	1	1	1	200.994152862643	1	1	466.74815631552	133.929447184441
ARHGEF11	107.213442266396	1	1	1	1	202.576207470621	1	1	100.817211816172
ARHGEF15	1	1	112.367281070767	1	1	1	1	1	1
ARHGEF17	1	1	1	1	1	1	498.30023643952	234.616918440884	1
ARHGEF26	141.115413238514	1	1	1	1	758.635754813889	1	1	1
ARHGEF28	113.688460284803	1	1	1	1	1	1	1	1
ARHGEF40	118.348567702429	1	1	1	1	1	1	1	1
ARHGEF6	92.526389283246	1	1	1	1	337.005644932813	1	1	76.2861349638496
ARHGEF9	1	1	1	1	1	1	1	118.807395101254	188.855486303182
ARL2	1	1	167.666275466039	1	1	1	1	1	1
ARL3	1	1	1	1	1	1	1	102.131779643394	1
ARL4C	1	1	1	448.64298138354	126.147939981465	1	1	1	1
ARMC9	1	193.141231372411	1	1	1	1	1	1	1
ARPC4	1	1	1	1	120.103857894815	1	1	1	1
ARPC5L	1	1	1	197.816306419116	1	1	1	1	1
ARRB1	236.963868313716	1	1	1	150.165577296777	1	1	1	1
ARRB2	1	1	1	225.158213118049	356.988845950881	1	1	1	1
ARRDC3	1	441.258676311373	1	1	144.199300857627	1	1	1	1
ARSB	1	1	1	1	131.629841453059	1	1	1	1
ARSG	48.3406640017816	1	1	1	1	190.816895756477	1	1	76.3101559389873
ART3	1	1	1	1	1	418.050215035228	1	1	141.482156475017
ASAP3	102.206783911639	160.651333006537	1	1	1	1	1	1	1
ASB11	1	1	1	1	1	1	1	1	113.840753152452
ASB15	1	1	1	1	1	1	1	1	208.610362153084
ASB2	1	1	1	1	1	1	1	1	116.085506943153
ASCC1	100.012294809216	1	1	1	1	221.006119398763	1	1	125.803174033907
ASH2L	99.3809694061556	1	1	1	1	1	1	1	1
ASPA	1	1	1	1	1	353.399670683108	1	1	1
ASPN	1	1	1	1	1	1	139.026195515408	1	1
ASRGL1	1	1	164.606380746735	1	1	1	1	1	1
ASTN2	113.47189443638	179.424783410994	1	1	1	1808.02863266989	1	1	972.370925080263
ATF3	1	1	1	1	115.108635601424	1	1	219.980827761067	1
ATG13	1	1	1	1	1	218.167451027202	1	1	1
ATG3	1	1	1	1	127.978288914594	1	1	1	1
ATG5	83.2832403356721	1	1	285.890710257855	1	1	1	1	50.5679473708178
ATL1	1	1	1	1	1	155.289578906592	1	1	1
ATL2	125.49952727148	141.324103699516	120.832113982937	1	1	1	1	1	1
ATN1	131.103504922623	1	1	1	1	1	1	1	1
ATOH8	1	1	1	1	1	213.417440226712	1	1	1
ATP10A	475.73024825065	1	1	1	1	1	207.857281046706	572.475235472221	1
ATP1B1	1	1	1	1	1	231.328460664705	1	1	168.675148808873
ATP6V0B	1	1	141.692159164398	1	313.022436302969	1	1	1	1
ATP6V0D1	1	1	1	1	132.545017562368	1	1	1	1
ATP6V1B2	1	1	1	1	118.703849816172	1	1	1	1
ATP6V1C1	1	1	1	1	120.124277102359	1	1	1	1
ATP6V1E1	1	1	1	1	78.5093694710393	1	150.424627969789	1	1
ATP8B4	1	1	1	1	346.765188169068	1	1	1	1
ATP9A	282.545482244983	1	1	1	1	1	1	1	1
ATRAID	1	1	109.793823603001	1	1	1	1	1	1
ATXN7L1	233.639620426215	248.727380223795	1	1	144.424750467426	260.874881520273	1	1	1
AUP1	1	1	1	166.454781935818	143.391189722002	1	1	1	1
AVEN	98.5127507981433	1	1	1	1	1	1	1	1
AZI2	148.806434734982	1	1	1	1	1	213.80712083193	1	1
AZIN1	68.5982783411734	1	1	1	1	256.652370978407	1	1	83.5045080815965
B3GALNT2	111.045079379937	1	1	1	1	1	1	187.428325669074	76.4036341913929
B3GAT2	1	1	1	1	1	1	1	1	138.508911892337
B3GLCT	1	1	1	1	1	1	1	1	246.766197792267
B4GALNT3	1	1	1	1	1	1	1	1	271.409776618369
B4GALT5	139.035318762202	1	299.57076080642	1	189.004124801379	1	1	1	1
BACH2	121.604545971062	291.963628764898	1	440.031238934208	1	761.611266103563	1	1	84.9596164658194
BAIAP2L1	1	1	152.812080399128	1	1	1	1	1	1
BAIAP2L2	1	1	1	1	1	192.778855598857	1	196.49234039301	1
BANK1	195.010908603053	1	1	1	1	1	1	1	1
BANP	329.514444730293	1	1	1	1	1	1	1	1
BASP1	1	1	1	1	275.615579448365	1	1	1	1
BAX	1	1	1	235.762871537874	158.723554548014	1	1	1	1
BAZ1B	148.417057913646	1	1	1	1	1	175.506879819524	141.751698919902	1
BBS2	1	1	1	1	1	379.98364341943	1	1	1
BCAM	1	1	255.259189124279	1	1	1	212.217411769049	435.571381814249	1
BCAR1	1	1	110.772059420704	1	1	1	1	1	1
BCAR3	183.570270123813	1	1	1	1	233.981135663624	197.224856654115	1	1
BCAS2	1	1	1	217.040732832079	116.85176382879	1	1	1	1
BCAT1	1	1	1	1	125.569833065731	1	1	1	1
BCL11B	1	1	1	474.948341857207	1	1	1	1	1
BCL2	1228.23532804539	1	1	674.332986319883	206.652786869898	2052.41558818828	176.205154795789	1	1
BCL2A1	1	1	1	1	170.128397807092	1	1	1	1
BCL2L13	178.282689362977	1	1	1	1	238.111162434768	1	1	152.603111837011
BCL2L14	1	1	1	1	1	286.107338324859	1	1	1
BCL3	1	1	1	1	111.501810488034	1	1	1	1
BCO2	1	1	1	1	1	1	1	1	402.295814469227
BCR	237.054956458622	1	1	1	1	258.257834552167	1	1	1
BGN	1	339.694757274566	1	1	1	1	1045.8853400616	570.81107287635	1
BICC1	158.46009424393	1645.40514257226	1	1	1	432.05210730658	1	1	1
BID	1	1	1	1	113.996174149584	1	1	1	1
BIN2	1	1	1	481.987028565881	106.813983849298	1	1	1	1
BIN3	63.0455667306622	1	1	1	106.882642300888	406.107999067303	1	1	1
BIRC3	1	1	1	303.440115100243	1	1	1	1	1
BLCAP	205.72485720453	1	1	1	97.8523815800984	1	1	1	1
BLVRA	1	1	1	1	129.494072513959	1	1	1	1
BLVRB	69.6792753587594	1	1	1	304.738009733821	1	1	1	1
BMP1	318.480788078336	1	1	1	1	1	1	1	1
BMPER	1	1	364.427362153317	1	1	1	1	1	1
BMPR1B	1	1	1	1	1	257.79212317286	1	1	1
BMS1P14	173.53061374774	1	244.062562507016	1	1	792.095484666723	1	1	1
BMX	1	1	217.013004150299	1	1	1	1	1	1
BRD1	116.76599451393	1	1	180.407504986369	1	1	1	1	1
BRINP3	1	1	1	1	1	1	1	1	324.205176973668
BRWD3	1	1	1	1	1	1	108.719438143439	1	1
BST2	1	1	737.581076165629	87.5725817405774	127.219582615089	1	1	1	1
BTF3L4	54.3731545445095	1	1	1	85.6721823844448	1	141.203938117617	1	1
BTN3A1	1	1	1	172.663451651846	1	1	1	1	1
BTN3A2	1	1	1	110.861860264611	1	1	1	1	1
BTNL9	132.589447910178	1	460.347504733358	1	1	1	1	1	1
BTRC	112.781920401959	1	1	1	1	1	1	147.865278050671	184.867727524719
BUB3	1	1	1	197.616202680895	1	1	1	1	1
BUD31	1	1	1	124.068548789456	1	1	1	1	1
BZW2	1	1	1	1	1	1	1	1	235.987991835585
C11orf49	86.672510683059	225.200575275572	1	1	1	234.370773221152	1	1	115.953754982363
C11orf80	1	203.574414498371	1	1	1	1	1	1	1
C11orf96	142.054533603947	283.479804235595	1	1	1	1	753.791720726609	1123.77314225542	1
C12orf75	1	1	1	206.197615762066	1	1	1	1	1
C14orf119	1	1	110.569264782469	1	1	1	1	1	1
C14orf180	175.200628374662	1	1	1	1	1	1	1	329.293008837999
C15orf48	1	1	1	1	163.918502627326	1	1	1	1
C19orf12	220.661065098734	1	1	1	1	1	1	1	89.1754286832545
C19orf66	1	1	219.157143815919	1	1	1	1	1	1
C1GALT1	73.6405503980306	197.904436476535	1	1	1	1	1	1	1
C1QA	1	1	1	1	1181.78982396804	1	1	1	1
C1QB	1	1	1	1	1056.09278995082	1	1	1	1
C1QBP	1	1	1	120.472978455434	1	1	120.35336107039	1	1
C1QC	1	1	1	1	824.480473697504	1	1	1	1
C1R	1	1007.9028144116	1	1	1	213.779857534835	228.337512872568	1	1
C1RL	94.0317414788686	221.053242434578	1	1	1	1	1	1	1
C1S	115.747276254762	723.769597689706	1	1	1	179.09059853726	178.668530165219	1	1
C1orf162	1	1	1	1	386.408912709958	1	1	1	1
C1orf198	1	1	1	1	1	204.84193053251	1	1	1
C1orf43	62.1840717793617	1	1	1	1	1	114.654323348611	87.5570353729747	1
C1orf54	1	1	154.569976000585	1	1	1	104.309695402499	1	1
C20orf27	1	1	1	1	1	1	1	93.9746743550542	1
C22orf34	1	1	1	1	165.534750544467	1	1	1	1
C2CD2	298.462513635269	1	1	1	1	1	328.765242409059	132.751022698809	1
C2orf88	1	1	1	1	1	267.036004146541	1	1	75.0161155309492
C3	92.1050692703193	558.782024848796	1	1	1	1	1	1	1
C3AR1	1	1	1	1	160.522710489569	1	1	1	1
C4orf19	101.930315755396	1	1	1	1	1	1	1	1
C4orf48	1	1	1	1	186.479597901831	1	1	1	1
C5AR1	1	1	1	1	448.372997985882	1	1	1	1
C5AR2	1	1	1	1	117.818640735875	1	1	1	1
C6	195.640296888309	199.417036664848	1	1	1	1	1	1	253.068016452079
C6orf48	1	1	1	172.73420461333	1	1	1	1	1
C7	488.120937174514	2543.77031272531	279.936743241464	1	1	1	490.054220427679	1	1
C9orf78	1	1	1	218.006321650019	1	1	1	1	1
CA1	1	1	1	1	1	1	1	1	147.657117119868
CA5B	147.295225256726	1	1	1	1	1	1	1	1
CAB39L	78.2287512874626	238.285130190733	1	1	1	764.393517153783	1	1	1
CABIN1	67.1924551539315	1	1	1	1	1	1	144.14790053421	90.7864717782508
CABLES1	355.909873377747	1	1	1	155.008263488456	1	1	1	1
CACHD1	156.966764033139	1	1	1	1	1	1	1	1
CACNA1A	1	1	1	1	1	1	1	274.387395019115	1
CACNA1D	1	1	1	1	1	1	1	1	99.3910152149284
CACNA1H	1	1	1	1	1	1	167.482018119048	108.458886406152	1
CACNB2	61.6506143026201	1	1	1	1	300.635825585072	384.298594999949	1025.83679859292	3083.99261961675
CACYBP	1	1	1	282.680659266191	96.8861150699571	1	1	1	1
CADM1	192.881911732395	1	1	1	1	1138.80355399475	1	1	407.008239448789
CADM2	122.612066069909	1	1	1	1	5215.45705281837	1	1	699.261799772418
CADM3	1	1	1	1	1	292.250729627922	1	1	1
CADPS	1	1	1	1	1	1	1	1	1100.75337136137
CADPS2	55.3090380787853	215.590766782078	642.036360687973	1	1	1	1	1	119.021242814128
CALCOCO1	107.542478430183	1	1	1	1	1	1	1	1
CALCRL	535.938222368416	1	938.87075601634	1	1	1	152.546237787708	1	1
CAMK2B	1	1	1	1	1	1	1	1	213.712275078961
CAMK2G	1	1	1	1	1	1	1	213.219698351031	1
CAMK4	1	1	1	440.544258748836	1	1	1	1	1
CAP2	134.672355475506	1	1	1	1	1	1	236.49689950462	327.143622258159
CAPG	1	1	1	1	146.007674382995	1	1	1	1
CAPS	1	1	1	1	1	335.901479730562	1	1	1
CARD11	1	1	1	481.451367601353	1	1	1	1	1
CARHSP1	64.3841638861104	200.713884419055	239.834938570781	1	1	1	1	1	1
CARMN	694.78160153746	1	1	1	1	1	1839.27291022314	2752.60476951747	201.050468321728
CARS	215.417811212879	1	1	1	1	1	1	1	1
CASC15	92.0118332438779	656.3780024104	1	1	1	683.470976023654	332.021521353226	1	1
CASP1	1	1	1	120.255832492698	1	1	1	1	1
CASP8	1	1	1	266.611793070733	1	1	1	1	1
CASQ2	1	1	1	1	1	1	1	319.620501185889	562.693029493273
CASZ1	1	1	1	1	1	1	1	1	169.437177861374
CATSPERB	108.82571550003	355.212403272886	1	1	1	184.786066946251	1	1	1
CAVIN2	1	1	245.080212359344	1	1	1	1	1	1
CAVIN3	1	1	217.747568243389	1	1	1	208.741741439425	275.206327904041	1
CBL	83.6433256167127	1	1	1	160.040118463523	1	1	144.638977771907	1
CBR1	1	1	1	1	1	184.888372800301	1	1	1
CBWD5	123.563679924184	1	1	1	1	1	111.907299537777	1	1
CBX6	1	1	1	1	1	1	1	157.64896295096	1
CCDC102B	1	177.185751031379	1	1	1	1	748.038213542452	161.30607765502	1
CCDC138	205.724523205461	1	1	1	1	1	1	1	1
CCDC14	89.9948297032621	1	1	1	1	167.566317366846	1	1	83.9935528758319
CCDC141	1	1	1	1	1	1	1	1	284.907282250975
CCDC3	1	1	1	1	1	1	1	352.192182501224	1
CCDC50	123.214727869788	1	249.840652163301	1	1	1	1	1	1
CCDC57	182.964846334697	144.886840272169	1	1	1	1	1	1	62.8799429317197
CCDC6	61.3280399391904	1	1	1	1	1	1	127.588373157483	1
CCDC68	1	1	169.307263056959	1	1	1	1	1	1
CCDC80	147.690542544773	695.843514711816	1	1	1	1	1	1	1
CCDC82	1	1	1	1	1	1	1	96.061570818907	1
CCDC84	107.347556320803	1	1	1	1	1	1	1	1
CCDC85A	1	1	326.787889055241	1	1	1	1	1	1
CCDC88A	127.461630295246	1	1	1	502.713756840083	1	1	1	76.3074004914184
CCDC88C	1	1	1	265.264752204859	1	1	1	1	1
CCDC92	91.9596315903822	1	1	1	1	189.135535277707	273.362627121732	1	1
CCDC9B	1	1	1	1	1	1	1	1	98.0748321313966
CCL2	1	1029.06239732331	494.282881987044	1	107.195201302827	302.030863658372	758.315395607544	1	1
CCL3	1	1	1	1126.75817336106	165.121358942438	1	1	1	1
CCL4	1	1	1	3733.53025075895	196.924680179453	1	1	1	1
CCL5	1	1	1	2247.77320699591	1	1	1	1	1
CCNDBP1	1	1	1	241.560921859438	1	1	1	1	1
CCSER1	95.0835574479793	1	307.468139824579	1	1	1	1	1	864.706067530659
CCT6A	75.7300667354513	1	145.424125487216	1	1	1	1	1	1
CCT7	1	1	1	1	1	1	91.2755277483753	1	1
CCZ1B	1	1	1	1	1	1	121.170599452118	1	1
CD14	1	1	1	1	1000.58221471725	1	1	1	1
CD163	1	1	1	1	1808.30932053183	1	1	1	1
CD163L1	1	1	1	1	304.899982368691	1	1	1	1
CD2	1	1	1	418.420434587713	1	1	1	1	1
CD226	1	1	1	144.961665042556	1	1	1	1	1
CD247	1	1	1	804.522354917289	1	1	1	1	1
CD27	1	1	1	118.45892472944	1	1	1	1	1
CD2AP	78.2771293574087	1	197.791185364207	1	1	1	1	1	1
CD300E	1	1	1	1	183.662436833723	1	1	1	1
CD34	1	211.163073139938	425.561082802489	1	1	1	1	1	1
CD36	800.290844432101	1	1118.29587871128	1	188.86421924695	1	1628.72629502731	1	1043.97163909542
CD37	1	1	1	363.322009203415	176.196295234457	1	1	1	1
CD38	1	1	1	1	1	1	229.46576794486	1	1
CD3D	1	1	1	491.676766861185	1	1	1	1	1
CD3E	1	1	1	187.718201535093	1	1	1	1	1
CD3G	1	1	1	180.051521983685	1	1	1	1	1
CD4	1	1	1	1	159.916609909697	1	1	1	1
CD48	1	1	1	205.212693552136	125.384131147846	1	1	1	1
CD52	1	1	1	1118.61197000828	529.268973543709	1	1	1	1
CD53	1	1	1	642.106481533038	333.687336393524	1	1	1	1
CD59	1	1	669.845997877542	1	1	1	191.120993033597	159.887609671415	1
CD68	1	1	1	1	328.25971389714	1	1	1	1
CD69	1	1	1	2100.18759089444	1	1	1	1	1
CD7	1	1	1	745.98108257909	1	1	1	1	1
CD74	1	1	1573.56098887742	1881.72635509145	1970.59596139279	1	1	1	1
CD83	1	1	1	1	108.771220688503	1	1	1	1
CD86	1	1	1	1	218.159880518302	1	1	1	1
CD8A	1	1	1	229.853502412594	1	1	1	1	1
CD8B	1	1	1	160.780116294968	1	1	1	1	1
CD9	1	348.576485000365	1877.16041986656	1	1	1604.92883404773	552.486016290508	520.767073744497	1
CD93	1	1	260.523292269192	1	141.995266510939	1	1	1	1
CD96	375.068775671131	1	1	590.139079710522	1	1	1	1	1
CDC14A	1	1	1	333.700452623956	1	1	1	1	1
CDC14B	150.07988143861	1	1	1	1	1	1	402.447441265176	110.245183771148
CDC42EP1	1	1	137.503951222501	1	1	1	1	1	1
CDC42EP3	1	1	131.585336746116	1	1	1	1	1	204.152469877938
CDC42SE2	114.878225684032	1	1	859.674674672618	255.272307953589	1	1	1	1
CDH11	1	1	146.647632907336	1	1	1	1	1	1
CDH19	438.818559050605	2463.51445209494	1	1	1	8488.51385844601	1	1	1
CDH2	1	1	1	1	1	357.679762090319	1	1	1156.40552041288
CDH20	199.332091735935	1	1	1	1	1	1	1	1
CDH23	212.6664340266	1	1	1	1	1	1	1	1
CDH5	1	1	363.962803360376	1	1	1	1	1	1
CDH6	1	1	1	1	1	1	235.585514847534	136.609802684855	1
CDHR3	193.044276385161	1	1	1	1	1	1	1	1
CDK18	1	1	1	1	1	1	1	1	126.376400490522
CDK19	93.6888263215321	1	1	1	158.467270865352	263.27335974798	1	1	1
CDK2AP2	1	1	1	99.0674205993102	1	1	1	1	1
CDK6	1	1	1	1	1	1	1	194.350314245172	110.70223067128
CDK8	105.342471723555	1	1	1	1	1	214.873505983148	1	134.693394750961
CDKN1C	1	1	266.598443748334	1	1	1	1	1	1
CDS2	1	1	1	1	1	1	1	107.945290484309	79.974994885419
CECR2	113.44739866241	1	1	1	1	378.014106778461	1	1	134.652593488058
CEMIP2	136.657726865452	1	1283.79702813634	651.523163020322	1021.48419344375	1	1	1	1
CENPP	93.0025793369208	343.193174762511	1	1	240.075645830438	1	171.980104656176	1	1
CEP70	1	1	1	1	1	1	1	1	96.290806851033
CEP83	102.615099168837	123.229186684568	1	1	1	1	1	1	138.274647401522
CEPT1	125.316537167003	1	1	1	1	1	1	1	1
CERS4	59.2886760181095	1	1	1	1	219.167782178354	1	1	73.5967382393054
CERS5	101.286818486368	1	1	1	1	1	114.403726354909	1	1
CES4A	234.530618049948	1	1	1	1	1	1	1	1
CFAP36	1	1	140.787309582599	1	1	1	1	1	1
CFD	224.264250213288	2711.42836861343	1	1	337.861975913313	194.099834406062	1	1	1
CFH	398.258061465712	3201.13242719611	268.793630488511	1	1	1	326.696601362086	145.44846698471	1
CFL2	1	1	1	1	1	1	1	1	125.222250144179
CFP	1	1	1	1	123.426774191868	1	1	1	1
CGNL1	1	391.863427669423	174.173125862706	1	1	1	1	1	1
CHFR	116.05713853041	1	1	1	1	1	96.1616035504553	122.515808442976	1
CHIC2	58.8860973551465	187.774267728266	104.466289445876	1	1	1	1	1	1
CHKA	380.547827440086	1	1	1	147.185164743227	1	1	1	66.6022439680069
CHL1	103.223216992614	1	1	1	1	2297.79420854254	1	1	156.727660382321
CHMP1B	1	1	1	1	286.550526906653	1	1	1	1
CHMP2A	1	1	169.031064361355	1	109.096289938418	1	1	1	1
CHMP3	1	1	113.543909056653	1	1	1	1	1	1
CHN1	1	1	162.766069937869	1	1	1	145.693606405538	170.455282243494	1
CHORDC1	1	1	1	125.969592634683	1	1	1	1	1
CHRD	1	1	1	1	1	1	196.799587505502	1	1
CHRM2	1	1	1	1	1	1	1	1	1114.79981753958
CHRM3	1	1	1	1	1	1	279.213528632929	530.74664388562	1
CHST11	1	1	1	969.002433497802	666.243685899245	1	1	1	150.571464679612
CHST12	1	1	1	243.653204237381	1	1	1	1	1
CHST15	1	1	1	1	332.911671590851	1	1	1	1
CHSY3	147.141065380605	357.905788730688	1	1	1	1	1	1	146.544350732256
CIB1	1	1	1	260.987854236351	115.65769235849	1	1	1	1
CIDEA	130.130731566174	1	1	1	1	1	1	1	1
CIDEC	237.015902773063	1	1	1	1	1	1	1	1
CITED2	1	1	1	165.658646752195	1	1	1	1	1
CKB	133.827188503378	1	1	1	1	1	1	195.514766773907	88.8358167738448
CKM	1	1	1	1	1	1	1	1	380.003433211718
CKMT2	121.589735859341	1	1	1	1	1	1	1	554.155786808746
CLCN3	1	1	192.040713711198	1	1	1	1	1	169.075608371801
CLDN5	1	1	390.973890250609	1	1	1	1	1	1
CLDND1	1	1	1	146.832224831029	1	1	1	1	1
CLEC10A	1	1	1	1	128.353739537374	1	1	1	1
CLEC12A	1	1	1	1	116.577546744024	1	1	1	1
CLEC14A	1	1	1016.31027680545	1	1	1	1	1	1
CLEC2B	1	1	194.378868767567	508.764010183522	141.710550885549	1	1	1	1
CLEC2D	1	1	1	553.369337678701	133.123744515823	1	1	1	216.0031686532
CLEC7A	1	1	1	1	562.396024870429	1	1	1	1
CLIC2	1	1	162.445972137642	1	1	1	1	1	1
CLIC3	1	1	1	309.459953495062	1	1	1	1	1
CLIC5	1	1	284.086339774632	1	1	1	1	1	355.096698556094
CLK4	131.432722787022	1	1	1	1	1	1	1	1
CLMAT3	1	1	1	1	1	1	198.503111317704	1	1
CLMN	551.8681762159	1	1	1	1	494.850305756599	736.997378466295	468.287856436393	1
CLMP	792.950019303632	604.572811079171	1	1	1	1	1	1	1
CLNK	1	1	1	1	1	1	1	1	175.639073016857
CLSTN1	1	1	1	1	1	206.910104265955	1	1	1
CLSTN2	442.437644914237	242.947693330356	1	1	1	1	1	174.454079135914	1
CLSTN3	166.532637464896	1	1	1	1	1	1	1	1
CLTB	1	1	110.882902645866	1	1	1	1	76.9596848125528	1
CLTCL1	80.8638419356126	1	1	1	1	1	178.296244507397	1	148.153029189563
CLU	1	1	487.896701592361	1	1	1101.50870389129	1	249.466320611719	1
CLYBL	1	1	1	1	1	1	1	1	96.6138648028701
CMC1	47.3493053553236	1	1	553.701591039205	1	1	98.4286023941305	1	1
CMKLR1	1	1	1	1	117.510104187053	1	1	1	1
CMTM6	1	1	1	1	323.782585334593	1	1	1	1
CMTM8	54.426440977554	1	376.71435369927	1	1	1	1	1	1
CMYA5	292.070180979733	1	1	1	1	206.584205392675	1	1	2283.4295333513
CNDP2	1	1	1	1	119.154238167005	1	1	1	1
CNKSR3	1	1	287.752759018504	1	1	319.789553383958	1	1	256.458535015502
CNN1	1	1	1	1	1	1	1	225.308229025664	322.55834134683
CNNM2	1	1	1	1	1	1	1	1	116.203876896439
CNOT6L	1	1	288.144121753556	1055.90107573393	82.4739941815175	1	1	1	1
CNST	154.124382164341	1	1	1	1	185.11410213693	1	1	1
CNTN4	1	290.666672782926	1	1	1	312.871512327624	583.835088802558	505.988679798139	1
CNTNAP2	61.6623341621509	539.694870669153	167.364293944099	1	1	138.174175992986	1	1	158.451766056877
CNTNAP3	1	1	1	1	1	1	1	1	129.872986005318
CNTNAP3B	1	1	366.880786234445	1	1	1	1	1	364.417586058424
COBL	1	1	1	1	1	519.91702729375	1	1	101.499719927744
COL13A1	1	1	1	1	1	1	1	135.774135264096	110.168842650341
COL14A1	1	1	1	1	1	1	1	261.605913361536	1
COL15A1	148.200939748576	752.937247603136	1	1	1	276.676557408441	1	1	1
COL16A1	1	1	1	1	1	229.877357508054	1	1	1
COL1A1	1	224.482421723769	1	1	1	1	337.683138478674	1	1
COL1A2	112.611477782318	741.620352670516	1	1	1	402.338774328864	727.733298142937	260.679891367436	1
COL21A1	1	1	1	1	1	691.303851457685	1	1	95.2774237492871
COL24A1	108.171109792368	522.023461193409	1	1	1	1	1	1	1
COL27A1	1	1	1	1	1	1	318.077159370906	187.086003019267	1
COL28A1	1	1	1	1	1	731.782200495884	1	1	1
COL4A3	122.35650949788	351.097529253356	1	1	1	1	1	1	1
COL4A4	117.503660069363	633.921408854442	1	1	1	1	1	1	1
COL4A5	1	1	1	1	1	1	1	205.845460849862	256.437946432325
COL4A6	1	1	1	1	1	1	1	1	103.119765240534
COL5A1	193.221500832515	326.525670583983	1	1	1	304.706370294544	181.780283199958	1	1
COL5A3	302.321040861248	1	1	1	1	468.693962784753	426.160660195688	1	1
COL6A3	259.935079777632	696.839413478739	1	1	1	1	235.598009598653	1	1
COL6A6	1	301.927084149625	1	1	1	1	1	1	1
COL8A1	1	461.37937487008	181.006005221517	1	1	583.211494679045	1	1	1
COL9A3	1	1	1	1	1	649.676659575081	1	1	1
COLEC11	1	1	1	1	1	1	579.414730123011	1	1
COLEC12	1	1	1	1	612.732868909663	1	1	1	1
COLGALT1	1	1	1	1	232.463024596457	1	1	1	1
COLQ	1	1	1	1	1	1	1	1	111.400225494671
COPB1	87.0697519466276	221.11207939936	115.48003806398	1	87.4948078943071	1	1	1	1
COPB2	112.075332888917	1	1	1	1	1	1	84.6210872180646	1
COPG2	60.2026206747954	1	1	1	1	1	139.665146095395	1	1
CORIN	1	1	1	1	1	1	1	1	551.739029006607
CORO1A	1	1	1	852.207431350475	283.924804119637	1	1	1	1
CORO2B	47.9663418751654	265.329514103416	1	1	1	227.651426123233	1	1	1
CORO6	1	1	1	1	1	1	1	1	144.495065740091
COTL1	1	1	1	236.792964349303	949.413004116846	1	1	1	1
COX20	1	1	1	155.918381762188	1	1	1	174.528989928599	1
COX4I2	1	1	1	1	1	1	464.576327388719	280.363497190881	1
COX6A2	1	1	1	1	1	1	1	1	170.219812156799
COX7A2L	1	1	111.189893780816	1	1	1	1	108.47341727268	1
CP	1	204.768412125854	312.992268215525	1	1	1	1	1	1
CPD	1	1	192.0388154821	1	1	1	1	1	1
CPE	1	1	1	1	1	1	626.642050069299	360.832676786365	1
CPED1	167.140650415978	1	1	1	1	1	1	279.584122732717	181.323059318205
CPM	834.858057251554	1	1	1	514.286139730676	1	837.066979341345	295.873533316652	1
CPNE5	1	1	1	1	1	1	1	1	572.849082587451
CPPED1	1	1	1	1	109.738793383874	197.746989624815	1	1	1
CPSF7	114.812825303667	1	1	1	1	1	1	119.122919191023	1
CPT1A	1	1	148.797088844676	1	1	1	1	1	1
CPVL	1	1	1	1	282.625677827985	1	1	1	1
CR1	1	1	1	1	240.064450777713	1	1	1	1
CRBN	1	1	1	167.001400485064	1	1	139.810407598359	1	1
CREBZF	106.557670210125	1	1	1	1	1	148.25905788611	126.158862637262	1
CREG1	1	1	1	1	121.82468923968	1	1	1	1
CRIM1	158.105385872577	1	511.764994336107	1	1	1	329.415049392949	336.570224125452	1
CRIP1	1	1	1	326.460184392125	108.461700081617	1	235.174733425783	349.971150544018	1
CRIP2	1	1	641.196422511104	1	1	1	246.190128450318	391.863466776264	429.687867360148
CRISPLD2	684.670607548608	761.300033828527	1	1	1	1	657.001244440574	1160.26267948533	1
CRLF1	1	223.611097374883	1	1	1	1	1	1	1
CRLS1	362.392063400277	1	1	1	1	1	1	1	117.114917422086
CRYBG1	93.1260588479954	1	1	926.032851291762	1	1	1	1	1
CRYL1	1	1	1	1	114.582125114346	1	1	1	1
CRYM	1	1	1	1	1	1	1	1	125.755486626037
CS	158.903349382618	1	1	1	1	1	1	1	1
CSAD	626.513416133388	1	1	1	1	1	1	176.424864372996	1
CSDC2	1	1	1	1	1	1	1	305.396935105825	248.894437475365
CSF1	130.944587464216	1	1	1	1	1	1	1	1
CSF1R	1	1	1	1	272.90914078902	1	1	1	1
CSF2RA	1	1	1	1	269.152639087781	1	1	1	1
CSF3R	1	1	1	1	214.86699697894	1	1	1	1
CSKMT	1	1	1	136.281316020727	1	1	1	1	1
CSNK2B	1	1	1	1	117.123271121236	1	1	1	1
CSPG4	127.704998971879	1	1	1	1	1	139.037052260617	211.851542026568	1
CSRP1	1	1	1	1	1	277.07780518828	1	328.498240993408	1
CSRP2	1	1	1	1	1	1	1	163.3306382313	1
CSRP3	1	1	1	1	1	1	1	1	607.384444936733
CST7	1	1	1	1050.99118417713	1	1	1	1	1
CSTA	1	1	1	1	245.816031129878	1	1	1	1
CSTB	1	1	1	150.151471617008	300.974700420458	1	1	1	1
CSTF3	84.4396975514115	166.705279882733	1	1	1	1	1	1	1
CTCF	90.3398157023959	1	1	1	132.49128213111	1	1	130.214862078848	1
CTDSP1	37.2517355139495	1	171.745894791453	1	1	1	123.217250681293	1	1
CTDSPL	1	1	1	1	1	817.390748754541	115.459034603259	220.210453895935	112.910550163767
CTGF	1	516.056356578304	1	1	1	1	1	1	1
CTIF	737.975385293755	1	1	1	1	1	1	1	232.976470940476
CTNNA3	135.733291180468	1	1	1	1	894.702903885766	686.882947643737	723.344086816418	2474.8855675847
CTNNBIP1	1	1	162.396843503121	1	1	1	1	1	95.1129287655798
CTNNBL1	1	1	1	1	113.661976904253	1	1	1	1
CTNND2	1	1	1	1	1	502.430447638936	1	1	197.716230428627
CTSB	1	1	168.364952123136	1	1722.62510530318	1	1	1	84.8119600108232
CTSC	1	1	1	291.870499601128	281.721972165538	1	1	1	1
CTSD	1	1	1	145.109898226122	526.76701795885	1	1	1	1
CTSH	1	1	208.180976329731	1	100.287475564406	1	1	1	1
CTSS	1	1	1	92.79897390574	994.31339657413	1	1	1	1
CTSW	1	1	1	645.249258223784	1	1	1	1	1
CTSZ	1	1	1	1	424.184839313009	1	1	1	1
CTTNBP2NL	1	1	246.948663112177	1	202.971093209515	251.906910767323	1	1	1
CWC15	1	1	1	130.661025270273	1	1	1	1	1
CWC25	92.0752224306531	1	1	1	1	1	144.041607867083	1	1
CWC27	45.8766692477666	1	1	1	1	1	206.841608364719	1	110.747973765757
CX3CL1	1	1	247.583381910211	1	1	1	1	1	1
CXCL12	1	1	381.411435766559	1	1	1	168.916924518964	1	1
CXCL2	1	1	1086.71034853488	1	222.199428621612	1	1	1	1
CXCR4	1	1	1	1585.79692200455	301.84300698926	1	1	1	1
CXorf36	1	1	151.728582700848	1	1	1	1	1	1
CYB5A	247.34856126008	1	1	1	1	1	1	1	1
CYB5R4	1	1	1	1	157.713123838362	1	1	1	1
CYBA	1	1	175.971527133317	1853.97677469641	1538.63910139969	1	181.257292009694	1	1
CYBB	1	1	1	1	316.868116578556	1	1	1	1
CYBRD1	74.8311801996558	435.882227649174	1	1	1	170.407726670638	1	1	1
CYFIP2	1	1	1	200.504420262563	1	1	1	1	88.9919771542655
CYGB	1	264.505591010441	1	1	1	1	494.673657181708	1	1
CYHR1	95.1851540050144	1	1	1	1	1	1	1	1
CYLD	1	1	1	190.048916394522	1	1	1	1	1
CYP1B1	1	279.369589781299	485.918670112037	1	1	1	1	1	1
CYP27C1	1	1	1	1	1	284.706418130125	1	1	1
CYP2J2	1	1	1	1	1	1	1	1	165.064926504147
CYP3A5	264.487405390094	1	1	1	1	1	1	1	1
CYP7B1	1	1	1	1	1	533.438345374831	1	1	1
CYSLTR2	1	1	1	1	1	1	176.196807755441	1	1
CYTH4	1	1	1	1	315.810018919534	1	1	1	1
CYTIP	1	1	1	627.524459767396	135.327909598921	1	1	1	1
CYTOR	1	1	160.107348872246	222.425955219904	1	1	284.310374355066	1	1
CYYR1	1	1	498.572611402874	1	1	1	1	1	1
DAB2	1	1	1	1	129.259932166223	1	1	1	1
DAB2IP	295.685092719396	1	1	1	1	1	1	1	125.937415717557
DACH1	1	1	1	1	1	1	763.685876891916	1	1
DAG1	1	1	1	1	1	220.859846996028	1	1	1
DANT2	234.367096364858	389.03933758731	1	1	1	1	1	1	734.28303967617
DAPK1	89.2804530630523	1	1	1	361.933712397833	1	1	1	1
DAPK2	197.383964716576	1	1	1	1	1	1	1	984.976865291235
DAPK3	1	1	1	1	1	1	169.945719930198	201.090426144886	166.416896431444
DCBLD1	1	1	1	1	1	1	254.094801275344	1	1
DCBLD2	135.031048416413	1	1	1	1	1	148.671151381607	1	114.305139727015
DCLK1	228.007085240468	910.016310168064	1	1	1	1	217.511828953082	1	1
DCN	240.838474558205	4285.10005034759	1	1	1	264.462395673634	339.002869474037	185.166496676321	84.0613115376398
DCP1B	1	1	1	1	1	1	1	1	282.131920414349
DCP2	1	1	1	1	139.012986429047	1	1	1	1
DCTN2	1	1	1	1	1	1	112.956019519381	66.3561268401675	1
DCTN4	125.588535879466	1	1	1	118.773063750891	1	154.941176076615	1	1
DCUN1D2	1	1	1	1	1	1	1	1	129.397637177214
DCUN1D4	107.204001090407	177.830803812563	1	1	1	1	1	1	85.459232165264
DDB1	80.0005799974381	1	1	1	1	1	127.465600454881	1	1
DDI2	167.139016998746	1	1	1	1	1	1	1	1
DDIT3	1	1	1	138.366655916287	1	1	1	1	1
DDR2	256.408654446137	643.889529915685	1	1	1	1	1	113.214624557159	163.591912464714
DDX42	66.6532997933838	1	1	1	1	1	1	126.425546925435	1
DDX58	187.09510874603	1	1	1	1	1	164.192693120736	1	1
DDX60L	1	1	1	1	246.006833500238	1	1	1	194.531313332024
DEF6	1	1	1	226.917895563213	1	1	1	1	1
DENND1B	101.284910099948	1	1	1	1	285.181763086164	1	1	164.483669794265
DENND2A	73.9716810175641	201.624182529485	1	1	1	411.741673711104	562.974856258357	1	1
DENND3	1	1	1	1	226.659061401108	1	210.315613970252	1	1
DENND6A.AS1	1	1	1	1	1	1	174.247680845559	1	1
DGAT1	191.526662000534	1	1	1	1	1	1	1	1
DGAT2	853.510019377919	1	1	1	1	1	1	1	1
DGKA	1	1	1	150.577335692025	1	1	1	1	1
DGKE	1	1	120.193420653704	1	1	1	1	1	1
DGKG	1	1	1	1	1	583.969239632074	1	814.548092478347	228.836737386273
DGKH	1	1	217.702692103156	1	1	1	271.810520756678	351.16598234117	1
DHDDS	266.266650757775	1	1	1	1	1	1	1	1
DHRS3	592.133876925333	480.04973199508	167.14497753437	1	1	1	1	1	1
DHRS7	1	1	1	212.769327791737	1	1	1	1	1
DHX9	90.642779350931	1	1	1	102.316253136605	1	142.576111576603	1	1
DIAPH2.AS1	91.9184684136031	151.591162404284	1	1	1	1	281.936879904067	187.257705047196	1
DIO3OS	210.041542133649	1	1	1	1	1	1	1	1
DIRC3	255.64857861079	1	1	1	479.848685293139	1	1	150.081540907209	1
DIXDC1	126.88398570913	1	1	1	1	290.153714020132	1	1	68.3874606554414
DLAT	128.831667884397	1	1	1	1	1	1	1	1
DLC1	1573.73590702482	1177.64471086263	576.943280441131	1	1	3145.07552759842	8644.48474153846	3599.79567154113	474.080775919835
DLG5	113.31903837103	1	1	1	1	1	146.858553447125	128.609299471525	1
DLL4	1	1	193.616899659278	1	1	1	1	1	1
DMPK	1	1	1	1	1	1	1	210.346544988295	93.6426750266838
DMXL2	113.067456632268	1	1	1	306.152384605592	1	1	1	1
DNAH11	1	220.301811717706	1	1	1	1	1	1	467.560754248874
DNAJA1	1	1	194.160165808644	683.297051607299	336.673074684336	1	1	76.3353130908172	1
DNAJB1	1	1	1	2078.35269576174	497.863115871814	1	1	1	1
DNAJB9	1	1	1	114.146268181143	1	1	1	1	1
DNAJC5	64.5188209034319	1	1	1	283.439202067571	1	1	1	1
DNAJC6	1	1	1	1	1	326.30644164212	1	1	62.1719178190476
DNMBP	83.1048734949249	131.233062990179	1	1	134.454688091393	1	1	1	1
DNMT1	74.5297787527286	1	1	135.674450637354	1	1	1	1	1
DOCK10	1	1	1	852.813381802463	813.082605941543	1	1	168.055252505092	1
DOCK2	1	1	1	521.449620595962	635.88537903522	1	1	1	1
DOCK3	1	1	1	1	1	1	1	211.214122395322	295.990543172523
DOCK5	66.5262316642546	1	1	1	392.870568859469	1458.38941641347	1	1	82.7099239529876
DOCK6	92.8671361958775	1	335.713672391191	1	1	1	183.463458849642	1	1
DOCK7	118.86037347887	130.629902443663	1	1	1	400.874400223258	1	1	1
DOCK9	88.5905921786308	1	734.606584390779	1	1	1	1	1	1
DOK2	1	1	1	285.799956848802	85.4760608524886	1	1	1	1
DOK5	1	1	226.586091257777	1	1	1	1	1	86.8818871871787
DPF3	1	1	1	1	1	1	1	1	328.998524789144
DPT	1	359.604842768924	1	1	1	1	1	1	1
DPY19L2	1	1	1	1	1	1	1	1	1168.28891763487
DPY19L3	1	1	1	1	1	186.250683655829	1	1	1
DPYD.AS1	1	1	1	1	157.030454282554	1	1	1	1
DPYSL3	1	548.832381388515	1	1	1	1	1	1	1
DRAM1	1	163.467124495741	1	1	166.174919639342	1	1	1	1
DRAM2	1	1	1	1	132.098759376956	1	1	1	1
DRG1	125.148716674475	1	1	1	1	1	1	1	1
DSCAML1	1	1	1	1	1	1	260.499188617518	1	1
DTHD1	1	1	1	288.835856761306	1	1	1	1	1
DTNBP1	1	1	1	190.977993486132	106.845748532402	1	1	1	1
DTWD1	137.426354473173	182.233486665911	1	1	1	1	108.356698327134	1	1
DTX3	1	1	1	1	1	1	86.5402250428541	1	1
DUBR	1	1	1	1	1	1	177.459336881987	1	1
DUOX1	1	177.002217665431	1	1	1	1	1	1	1
DUS1L	109.108447654875	1	1	1	1	1	1	1	1
DUSP16	76.7891441391857	1	1	1	1	242.274356226695	1	1	1
DUSP2	1	1	1	1656.46507268996	183.017684552757	1	1	1	1
DUSP23	1	1	108.262238691571	1	1	1	1	1	1
DUSP27	1	1	1	1	1	1	1	1	517.301183197148
DUSP4	205.051148290879	1	1	1	1	1	1	1	1
DUT	1	1	127.771700539034	1	1	1	1	102.207003332283	1
DYNC1I1	1	161.286200485432	1	1	1	1	158.718873860554	311.726219725061	231.533913140329
DYNC2H1	114.509212558178	341.089058253783	1	1	1	222.562186270544	1	1	1
E2F3	1	1	1	1	124.479388607347	1	1	1	1
EAPP	1	1	129.04136436562	95.8154399981552	1	1	122.076787002309	1	1
EBF1	2538.5583231029	1314.58908154304	617.343538344994	1	1	1	1192.23389039423	1187.19701102843	1
EBF2	188.596259986321	660.779486040861	1	1	1	1	912.845948601621	349.156963775659	1
EBP	1	1	1	109.071392790953	1	1	1	1	1
ECHDC1	327.205656708317	138.219223046874	1	1	1	1	1	1	1
ECHDC3	161.391836297604	1	1	1	1	1	1	1	1
ECM2	87.4215870462052	1	1	1	1	1	160.336485431172	1	1
ECSCR	1	1	227.214023103163	1	1	1	1	1	1
EDIL3	1	1	1	1	1	1	1	310.047530829792	1
EDNRA	1	1	1	1	1	1	432.137363735445	381.905574237785	334.382430019374
EDNRB	1	1	199.697600861474	1	1	1	189.6755575344	1	1
EEPD1	189.181839237845	1	1	1	1	1	1	1	1
EFCAB14	1	1	111.274144167761	1	1	1	1	1	1
EFEMP1	81.0323136612009	471.674818381087	1	1	1	1	1	1	1
EFHD1	1	1	1	1	1	1	176.828670244135	99.3554428099115	1
EFHD2	1	1	1	173.857996011518	164.682632329444	1	1	1	1
EFNA1	1	1	248.686439198796	1	1	1	1	1	1
EFNA5	614.917332692479	217.478839686995	1	1	1	1	1	1	629.039101703935
EFNB2	1	1	338.31634973315	1	1	1	1	1	1
EGF	1	1	1	1	1	1	1	1	116.078403681773
EGFL7	1	1	1697.6775341512	1	1	1	1	1	1
EGFLAM	61.6739782663042	1	1	1	1	1	541.759345390348	1	1
EGLN3	1	1	1	1	1	1	1	1	138.529692910266
EGR1	180.234042396494	287.583040769641	240.503118724864	1	1	1	1	335.560034920141	1
EHBP1L1	1	1	1	1	138.689537564165	1	1	124.14087355148	1
EHD2	1	1	121.194452621496	1	1	1	214.333494824315	84.6368233480847	1
EHD4	1	1	143.616055594314	1	118.320619957338	1	1	1	1
EIF4A3	1	1	1	186.022983072018	194.364575116013	1	1	1	1
EIF4E2	1	1	1	1	1	1	1	1	187.28979321656
EIF4ENIF1	60.635722013684	1	1	1	1	1	149.95107155492	1	1
EIF4G1	111.886466680501	1	1	1	1	1	1	1	1
EIF4H	1	1	139.898244132076	177.432875639583	1	1	1	1	1
ELK3	1	1	366.921154883775	1	1	1	1	1	1
ELMO1.AS1	1	1	206.028707971163	1	133.221369497474	1	1	1	1
ELMOD3	404.024376481866	1	1	1	1	170.624757220316	1	1	1
ELMSAN1	148.585594516373	1	1	1	1	1	1	1	1
ELN	245.8803926447	1427.23836300285	1	1	1	415.511262573103	165.073509451995	993.798410045856	1
ELOVL6	711.114457015768	1	1	1	1	1	1	1	1
ELP4	97.5755255680518	160.859241403893	1	1	1	1	259.621442898742	1	160.406456804224
EMB	1	1	1	313.841556351652	199.301480357639	1	1	1	1
EMC10	1	1	1	1	1	1	1	1	232.182500241087
EMC2	86.6537962107188	1	1	1	1	1	92.8778444997234	130.670641530263	1
EMCN	1	1	1710.83777245688	1	1	1	248.499735290761	1	1
EMD	1	1	1	1	1	1	1	142.389245384125	1
EMILIN2	1	1	1	1	233.096012695256	1	1	1	1
EML1	1	1	192.924815440036	1	1	1	1	1	1
EMP3	1	1	1	567.543214165562	564.814910296026	1	1	1	1
EMSY	1	1	1	1	1	1	1	1	105.176120432445
ENO4	1	1	1	1	1	1	1	1	128.354663906792
ENOX1	118.739884864028	1	1	1	1	185.410742430447	249.276066653509	1	174.189565858519
ENOX2	147.980637569547	260.67701837551	1	1	119.137383996041	1	1	187.977202946254	1
ENPEP	1	1	1	1	1	1	568.457717060351	725.960305425353	1
ENPP2	127.251261180546	1	1	1	1	1	1	1	1
ENTPD1	1	1	355.56904404814	1	315.831201483351	1	1	279.730572930965	1
EOGT	110.765218747402	1	1	1	1	1	1	156.89810713009	96.1496977386603
EPB41L1	88.8896397198632	1	1	1	1	1	177.978147638587	1	1
EPB41L3	316.672463242909	310.394717291402	1	1	915.423318972946	238.985803863374	1	1	1
EPB41L5	96.6262565900186	1	1	1	1	1	1	130.671231015026	161.729733022263
EPHA3	1	313.527516213974	1	1	1	1	491.782264710566	236.428679748446	1
EPHA4	1	1	239.230319859456	1	1	1	1	1	552.359497800589
EPHA7	1	1	1	1	1	1	1	1	138.772989371291
EPHB4	1	1	190.131065426145	1	1	1	1	1	1
EPHX1	170.939264969943	1	163.046281628523	1	1	1	176.560371873023	1	1
EPOR	1	1	1	1	1	1	179.887622806069	1	1
EPSTI1	1	1	1	1	157.257901495377	1	1	1	1
ERBB3	1	1	1	1	1	516.396995141302	1	1	1
ERBB4	58.6876025720941	1	1	1	1	1	1	308.514612254923	2030.25347431474
ERC2	1	1	1	1	1	1	1	1	167.307937660595
EREG	1	1	1	1	237.764426311625	1	1	1	1
ERG	1	1	503.435059503646	1	1	1	1	1	1
ERGIC1	224.086424117493	1	1	1	191.898383053498	1	1	1	1
ERN1	54.6695082455046	1	1	372.11938765299	1	1	1	1	1
ERO1B	1	1	1	207.154453198632	117.410386824356	1	1	1	1
ERP29	1	1	1	175.158848009052	104.518090822581	1	1	1	1
ERRFI1	153.472856687478	111.866771364609	1	1	1	1	1	1	1
ESAM	1	1	541.954431466305	1	1	1	138.726074165824	149.250871290605	1
ESR1	157.589215848591	166.496482649284	1	1	1	1	1	1	1
ESRRG	173.311906395769	1	1	1	1	1	1	1	1108.3480939461
ESYT1	120.009260609693	1	1	1	1	1	1	1	1
ETFB	1	1	108.845959979613	1	1	1	1	1	1
ETS1	1	1	425.042093990189	906.829384712428	1	1	196.244905893209	1	1
ETS2	1	1	430.558770024276	1	251.41023660649	1	1	103.362691924307	1
EXOC1	135.32682597814	163.686667326013	1	1	93.8196046664831	1	1	1	1
EXOG	1	1	1	1	1	1	1	1	144.165648995175
EXT2	49.6741118876483	1	148.743192692304	1	1	1	1	1	1
EYA2	382.779312911593	186.956201821236	1	1	1	1	1	1	1
EYA4	224.272787777708	1	1	1	1	1	1	184.768004842813	734.470514556442
EYS	87.2875033113018	257.678702672816	1	1	1	1	1	1	66.6338256545406
EZH1	125.493244540623	1	1	1	1	1	1	1	1
F13A1	1	1	1	1	2814.47349628451	1	1	1	1
F3	476.229857936702	1	1	1	1	1	1	1	1
F8	1	1	1055.92612765627	1	1	1	135.567424527485	1	1
FAAP20	1	1	1	1	1	1	1	88.7451115323274	1
FABP3	1	1	1	1	1	1	1	1	262.683256276382
FABP4	643.743562412052	1	1226.19735548636	1	1	1	632.770526890938	226.388741985048	1
FABP5	1	1	3427.78565151299	1	152.804410551751	1	481.524202227866	107.070566754758	1
FADS1	202.224221349724	1	1	1	1	1	1	1	1
FADS2	89.1372916837121	1	1	1	1	198.735708324344	1	1	1
FAM102B	1	1	1	1	146.284491013023	1	1	1	1
FAM107A	1	1	242.023704580973	1	1	1	1	1	1
FAM114A1	91.3165952609129	201.091834157852	1	1	1	231.839708906104	1	1	1
FAM118A	139.904411960557	253.335526893136	1	1	1	1	224.400540302548	1	87.3225342282311
FAM129B	1	1	1	1	169.820971480647	1	1	1	1
FAM135B	1	1	1	1	1	269.825875525411	1	1	1
FAM13C	1	1	1	1	1	1	165.152807455302	1	1
FAM155A	1	1	343.085163348359	1	1	1	1	426.257823005245	135.883773291941
FAM160A1	1	1	1	1	1	1	1	1	225.639890779206
FAM160B1	107.983718108599	1	1	1	1	1	1	1	1
FAM160B2	146.764073595837	1	1	1	1	1	1	1	1
FAM162B	1	1	1	1	1	1	250.502152571603	1	1
FAM171A1	47.9078511380805	200.837675719904	1	1	1	195.897313462127	1	1	1
FAM182B	1	1	1	1	1	242.866494730676	155.922831725006	140.603024255789	1
FAM189A2	1	1	1	1	1	1	1	1	237.697202466287
FAM193B	111.654365051268	1	1	1	1	1	1	1	1
FAM198B	1	139.360719682617	1	1	1	1	1	1	1
FAM19A5	1	1	1	1	1	218.119914626162	1	1	1
FAM204A	68.9766692370764	1	1	1	1	1	104.897749878703	1	1
FAM20A	1	1	1	1	499.973646480596	1	1	1	1
FAM20C	195.204801427562	1	1	1	117.412470499025	1	1	1	1
FAM213A	212.079089828927	1	1	1	1	1	246.652287087184	1	1
FAM227B	1	251.193949491743	1	1	1	1	1	1	76.7623112126213
FAM228B	1	1	1	1	1	173.853104810547	1	1	1
FAM241A	1	1	1	1	1	1	249.226818652833	157.64001440475	1
FAM49A	79.0137990449735	1	1	1	199.819155659984	1	1	1	1
FAM69A	129.395668666378	1	1	1	1	1	1	171.126852271113	1
FARP1	1	1	1	1	126.206569882051	1	222.641168491629	218.047659863669	1
FASN	2870.63325343311	1	1	1	1	1	1	1	1
FAT1	113.782460804994	1	1	1	1	1	1	168.590192556237	130.649750132805
FAT4	1	230.456731385125	1	1	1	1	1	1	89.3600816625169
FAXDC2	74.2142032864916	234.455113547467	1	1	1	1	1	1	88.5125915868512
FBH1	108.398450431819	1	1	1	1	1	95.921368269659	1	1
FBLIM1	1	1	1	1	1	1	272.374495363327	282.875830095538	1
FBLN1	99.8304860076023	1465.42576871101	1	1	1	1	176.208977710627	1	1
FBLN2	109.125195862543	689.604078011964	1	1	1	237.793432341484	1	1	1
FBLN5	1	618.65719423191	1	1	1	219.401172515986	1	1	1
FBN1	288.314907969104	934.726730360725	1	1	1	341.008490934651	122.650010336403	1	1
FBXO32	1	1	1	1	1	1	1	141.502361698706	398.757820461961
FBXO33	1	1	1	142.100082546519	1	1	1	1	1
FBXO40	1	1	1	1	1	1	1	1	315.424131637378
FCER1G	1	1	1	556.359619918495	1786.0004691168	1	1	1	1
FCGBP	1	1	1	1	151.196437893612	1	1	1	1
FCGR1A	1	1	1	1	132.853568742882	1	1	1	1
FCGR2A	1	1	1	1	537.957855670434	1	1	1	1
FCGR2B	1	1	1	1	139.803272130928	1	1	1	1
FCGR3A	1	1	1	478.526314068679	498.277049513324	1	1	1	1
FCGRT	1	1	211.054117327998	1	570.219738362052	1	1	1	1
FCHO2	106.230164684124	1	179.11071459875	1	511.42200288092	1	1	1	1
FCMR	1	1	1	156.861362391083	1	1	1	1	1
FCN1	1	1	1	1	539.417729033989	1	1	1	1
FCN3	1	1	457.83361243094	1	1	1	1	1	1
FDFT1	1	1	1	144.112851454441	1	1	1	1	1
FERMT3	1	1	1	177.341882495715	192.355877152777	1	1	1	1
FES	1	1	1	1	186.105087258711	1	1	1	1
FGD2	1	1	1	1	326.997645861012	1	1	1	1
FGD3	1	1	1	199.74289857493	117.824691138116	1	1	1	1
FGD5	1	1	313.147654269231	1	1	1	1	1	1
FGF1	137.870021407273	1	1	1	1	1	202.16477527634	1	112.240166976194
FGF12	199.442247578705	354.86692397436	241.481463556854	1	1	415.36837247759	1	156.170669960806	6296.90172091026
FGF13	331.779548625011	1	1	1	398.51271776581	1	1	1	1
FGF14	1	854.463134344526	1	1	1	1	1	1	191.944623487645
FGF2	104.187193181793	1	1	1	1	225.125907114277	1	1	1
FGF7	131.200265843888	652.458134569242	1	1	1	1	1	1	1
FGFBP2	1	1	1	469.939867062046	1	1	1	1	1
FGFR1	365.750629779766	525.314156357603	208.35069628008	1	1	1	1	175.320112717134	186.196222102492
FGL2	1	1	1	1	265.812908934058	1	1	1	1
FGR	1	1	1	1	221.9722963633	1	1	1	1
FHL2	1	1	1	1	1	1	232.757360886616	1	1121.4721255577
FHOD3	171.763666125177	1	1	1	1	1	1	1	617.1228145864
FKBP15	56.2369288604382	1	1	1	195.487219251915	1	1	1	1
FKBP1A	1	1	622.022720430023	97.0163626799759	224.544974857504	1	1	86.9560196276401	1
FKBP3	1	1	1	1	1	1	126.549047605168	1	1
FKBP8	1	1	1	114.115444235742	1	1	130.218387623171	86.4566278721377	1
FKBP9	1	1	140.738028006237	1	1	1	1	1	1
FLI1	1	1	609.598333457043	521.480874806217	343.523757201055	1	1	1	1
FLNC	127.057834714449	1	1	1	1	1	1	1	244.176549209102
FLNC.AS1	1	1	1	1	1	1	1	1	307.798650505723
FLRT2	1	204.448270713559	1	1	1	1	1	1	1
FLT1	1	1	1381.20875695182	1	1	1	139.799045469659	1	1
FMN1	1	1	1	1	1200.64385435614	1	1	1	1
FMNL1	1	1	1	208.449552624321	221.788745746177	1	1	1	1
FMNL3	1	1	1	1	1	223.489291596143	1	1	1
FMO2	1	438.923268897688	315.492590917129	1	1	1	1	1	1
FN3K	1	1	1	1	1	1	1	147.258271758987	70.897818967671
FNBP1L	114.79163427729	1	171.570475038061	1	1	1	235.884739282043	1	1
FOCAD	153.919320210151	149.921236592197	1	1	1	1	1	1	289.19930013779
FOLR2	1	1	1	1	166.84013873254	1	1	1	1
FOXC2	1	1	1	1	1	1	1	83.0341332488983	1
FOXK1	116.233289477583	1	1	1	1	1	178.437352510413	123.548330074823	1
FOXN2	140.207974279904	1	1	1	134.071194831388	1	152.487693747203	1	1
FOXP2	509.661795424592	408.132710803423	1	1	1	1	1	1	73.4904764413381
FP325318.1	47.8507434332785	1	1	1	1	413.11367994393	1	1	1
FP671120.1	1682.7441512042	1	1	188.626781474775	207.444648773633	1	151.508446592076	1	1
FP700111.1	112.462036655131	162.714651492843	1	1	1	274.498817135366	1	1	1
FPGS	110.064943445662	1	1	1	1	1	1	1	1
FPR1	1	1	1	1	308.169011243177	1	1	1	1
FPR3	1	1	1	1	259.262858629831	1	1	1	1
FRAS1	1	1	1	1	1	1	1	228.364340165834	177.28463974714
FREM1	1	260.019014157822	1	1	1	1	1	1	1
FRMD3	1	1	1	1	1	1	1526.0547960416	302.10231621693	1
FRMD5	1	1	1	1	1	1792.88196052638	1	1	315.904274175568
FRMD6	1	1	1	1	1	220.664754902379	1	1	1
FRZB	1	1	1	1	1	1	1	120.24096060402	1
FSD2	1	1	1	1	1	1	1	1	445.581803223509
FSIP1	1	1	1	1	123.073210096263	1	1	1	1
FSTL1	245.168416957986	503.658562760424	1	1	1	465.38920483883	124.919413152426	1	121.375297351427
FXYD1	1	1	1	1	1	566.257049886312	1	103.385811123838	1
FXYD3	1	1	1	1	1	303.77875603294	1	1	1
FXYD5	1	1	179.819334919394	350.912996540196	233.741656032119	1	1	1	1
FYB1	1	1	1	526.278109789725	782.967853156414	1	1	1	1
FZD4	193.425214038945	1	1	1	1	1	1	1	1
FZD6	1	1	128.904417325963	1	1	1	1	1	1
G0S2	1282.1207342588	1	1	1	806.212330280702	1	1	1	88.4866780930829
G3BP2	1	1	1	214.515425201598	1	1	1	1	1
GAA	1	1	1	1	110.154692554842	1	1	1	1
GABBR1	1	1	1	1	1	1	149.8782805351	1	1
GABRE	376.772047012985	1	1	1	1	1	1	1	1
GADD45G	1	1	1	1	1	1	1	1	548.176142838388
GALM	1	1	1	1	133.075342514905	1	1	1	1
GALNT15	79.7759712486977	1	1	1	1	133.513670464744	1	1	1
GALNT17	1	1	1	1	1	334.640878469914	1	1	1
GALNT18	1	1	428.097075067627	1	1	240.770252410363	1	1	70.9504591970528
GARNL3	1	1	1	1	1	1	1	1	157.381473574792
GART	117.460053744579	1	1	1	1	1	1	1	1
GAS2	1	1	1	1	1	1	1	1	150.045612211188
GAS2L3	1	1	1	1	1	270.432615063219	1	1	1
GAS6	1	1	110.034354521387	1	1	1	1	140.249665768777	99.0863960685035
GAS7	118.148727969825	651.891252764613	1	1	538.615144901522	948.745401638444	1	1	58.312880224056
GATA2	1	1	176.623188034313	1	1	1	1	1	1
GATA6	165.745538470901	213.93459401667	1	1	1	1	163.647658351766	1	259.789420018992
GBP4	1	1	107.880181174177	1	1	1	1	1	1
GCA	1	1	1	1	183.391667435355	1	1	1	1
GCFC2	71.4820874574011	191.778644575761	1	1	1	1	1	1	71.3772895397247
GCLM	144.168161626115	1	1	1	1	1	1	1	1
GDPD5	163.746438700608	1	1	1	1	1	1	1	1
GEM	1	191.731697844339	1	1	1	1	155.99196517231	290.327936360199	123.024232376078
GFPT2	343.781859803795	481.833715699819	1	1	1	1	1	1	1
GFRA3	1	1	1	1	1	341.155261151314	1	1	1
GGA2	75.5659661196442	1	1	174.186592283644	1	1	1	1	1
GGT5	1	188.944376302418	1	1	1	1	452.761097032119	1	1
GHITM	1	1	1	138.753520232159	1	1	1	105.464015636879	1
GHR	2433.4659234626	330.158513079631	1	1	1	1	1	189.434815928086	256.497672749403
GIMAP1	1	1	156.875752716491	1	1	1	1	1	1
GIMAP7	1	1	537.696686602035	384.763901932911	1	1	1	1	1
GIMAP8	1	1	173.823652038139	1	1	1	1	1	1
GINM1	1	1	103.643154748501	1	1	1	1	1	1
GINS3	1	1	1	1	1	441.116299691497	1	1	1
GJA4	1	1	1	1	1	1	250.567266873913	112.875038086364	1
GJC1	1	1	1	1	1	1	255.886549765594	112.266005415866	58.9662699276624
GK	1	1	1	1	206.405742563511	1	1	1	1
GLB1	1	1	1	1	155.180932901093	1	1	1	1
GLCE	1	1	179.452329824208	1	1	1	1	1	1
GLI3	1	1	1	1	1	371.80888828774	1	1	1
GLIPR2	1	1	1	1	142.38141267127	1	1	1	1
GLIS1	122.726949578102	1	1	1	1	1	1	1	1
GLIS3	166.132319372383	1016.22913376449	1	1	1	302.620290124357	231.437112924594	1	1
GLUD1	52.1129379828533	1	1	1	122.39228309622	1	160.93718961059	1	1
GLUL	875.350241766846	1	1	1	993.613930489822	1	1	1	1
GMFG	1	1	152.201909089237	445.423053865715	382.039486340222	1	1	1	1
GMPR	1	1	1	1	1	1	1	1	135.557404810795
GNA13	1	1	1	1	226.980626409627	1	1	1	1
GNA14	166.433157308316	408.009611005656	396.787295026854	1	1	1	1	1	1
GNA14.AS1	1	253.968049318785	313.060605371631	1	1	1	1	1	1
GNAI1	142.579216988439	1	1	1	1	1	1	1	1
GNAI2	1	1	369.272943297247	141.3724640996	256.395514147789	1	1	1	1
GNAO1	1	1	1	1	1	1	1	1	119.179946683496
GNB4	1	1	217.850813957104	1	95.2424328795914	1	1	1	1
GNG11	1	1	1073.98873527655	1	1	1	277.657893304961	97.6255486154012	1
GNG12	79.4882865468649	193.059627593249	1	1	1	1	164.597326778475	124.347297367358	1
GNG2	1	1	1	436.08812860997	266.93199498966	427.532941243645	1	1	1
GNL3	102.876182021136	1	1	1	1	1	1	1	1
GNLY	1	1	1	4621.9017434608	1	1	1	1	1
GNS	1	1	1	1	122.20052199609	1	1	1	1
GOLIM4	1	134.575983169751	1	1	1	1	1	116.683333857798	83.2921005322231
GOSR1	66.5223600203486	1	1	1	1	1	1	129.575952302604	51.0929620237914
GOT1	1	1	1	1	1	1	1	1	161.101476367977
GPA33	1	1	1	1	1	1	1	1	108.882032337051
GPAM	4563.67518503426	1	1	1	1	1	1	1	1
GPAT3	208.346598553089	1	1	1	1	1	1	1	379.986063780423
GPC1	1	1	1	1	1	260.806319817798	1	1	1
GPC5	165.412162208341	383.606984438064	1	1	1	216.214335066733	1	1	798.377123202496
GPC6	1093.02753678551	981.554368610529	1	1	1	1	1	904.480157011685	1
GPD1	478.373553917503	1	1	1	1	1	1	1	1
GPM6A	1	1	334.891904936103	1	1	1	1	1	1
GPM6B	1	1	1	1	1	1924.13866166278	1	1	1
GPR107	63.5314745960873	1	1	1	1	1	160.303821852182	1	1
GPR137B	1	1	1	1	132.576818088076	226.504454439778	1	1	55.9329025794226
GPR155	1	1	1	1	1	1182.4788744222	1	1	60.1875018249222
GPR171	1	1	1	191.490944487224	1	1	1	1	1
GPR173	1	1	1	1	1	175.713684261303	1	1	1
GPR176	1	1	1	1	1	1	132.937207776645	1	1
GPR180	116.693690993786	1	1	1	1	1	1	1	1
GPR183	1	1	1	176.627112811276	312.171656642388	1	1	1	1
GPR65	1	1	1	203.463999624713	1	1	1	1	1
GPR75.ASB3	68.2786977871851	216.02125975743	1	1	1	1	1	1	137.816741851037
GPRC5B	1	1	135.557914281032	1	1	1	1	1	1
GPRC5C	1	1	1	1	1	1	1	222.815077727747	1
GPRIN3	1	1	1	307.631211076387	109.42673305653	1	1	1	1
GPSM3	1	1	1	309.212217977951	119.808485981384	1	1	1	1
GPT	129.787233002013	1	1	1	1	1	1	1	1
GPT2	255.057950172184	1	1	1	1	1	1	1	1
GRAMD2B	1	1	1	1	1	282.072813715872	142.841351509437	1	1
GRASP	1	1	201.502159763523	1	1	1	1	1	1
GREB1L	541.143211666938	1	1	1	1	1	1	1	566.735211281718
GRID2	1	284.288088619469	1	1	1	1	277.180583145736	1	1
GRIK2	1	1	1	1	1	1512.66581361054	1	1	237.188617360756
GRIK3	1	1	1	1	1	441.216104335241	1	1	1
GRIP1	1	1	1	1	1	1	1	1	784.606015026611
GRIP2	1	1	1	1	1	1	1	212.850837708402	125.342920141036
GRK3	858.30590972856	1	1	1	298.015913876759	1	1	1	86.2598820491152
GRK6	1	1	1	143.973317286608	1	1	1	1	1
GRN	1	1	152.643322397369	1	341.844350656664	1	1	1	1
GRXCR2	1	1	1	1	1	1	1	1	402.871454163237
GSAP	1	1	1	161.39307917811	228.438298367007	1	1	1	1
GSDMD	1	1	133.100567120343	1	1	1	1	1	1
GSG1L	1	1	1	1	1	1	1	1	147.64325697544
GTF2E2	104.311588053799	1	1	1	1	1	153.121410732603	1	1
GTF2H1	106.402446611716	1	1	1	1	1	1	1	1
GTF2IRD2B	77.9305450849421	1	1	1	1	297.793382772278	149.085135983401	1	74.7226197432873
GTF3A	1	1	1	211.097976377251	89.3786142694127	1	1	1	1
GUCY1A1	1	1	1	1	1	1	871.527120525873	540.8166487388	1
GUCY1A2	1	1	1	1	1	1	528.916338834032	1	1
GUCY1B1	1	1	1	1	1	1	288.491540504231	139.457564181505	1
GULP1	113.246866134191	265.035559815264	283.612445256691	1	1	673.279269673553	1	1	1
GXYLT2	55.0346421780296	1	1	1	1	1	1	1	234.176155509888
GYG2	447.169370111373	1	1	1	1	1	1	1	1
GYS1	188.651384579897	1	1	1	1	1	1	1	101.010609372006
GZMA	1	1	1	1104.73038797916	1	1	1	1	1
GZMB	1	1	1	2065.43727433624	1	1	1	1	1
GZMH	1	1	1	738.199111956059	1	1	1	1	1
GZMK	1	1	1	241.806560466941	1	1	1	1	1
GZMM	1	1	1	351.308943626652	1	1	1	1	1
H6PD	118.305096015582	1	1	1	1	1	1	1	1
HACD1	98.5193441916864	1	1	1	1	1	1	165.925152198326	492.627428847034
HACD2	237.908951668013	1	1	1	1	1	1	1	1
HAMP	1	1	1	1	1	1	1	1	1009.39844139997
HAND2	1	1	1	1	1	265.703048471402	1	1	84.9714084032961
HAND2.AS1	1	1	1	1	1	262.377731137479	1	1	344.3553237068
HAS2	1	147.20320171736	1	1	1	1	1	1	1
HAVCR2	1	1	1	213.872646956123	253.521620774762	1	1	1	1
HBEGF	1	1	1	1	183.304406135852	1	1	1	1
HBP1	1	1	1	203.919831933001	1	1	1	1	1
HCFC1R1	1	1	1	1	1	1	1	138.087437406234	1
HCK	1	1	1	1	488.551933166534	1	1	1	1
HCLS1	1	1	1	276.9628350159	385.996232862806	1	1	1	1
HCN1	1	1	1	1	1	1	1	1	231.78905912765
HCST	1	1	1	808.123636340914	232.785859730201	1	1	1	1
HDAC9	1	1	1	1	480.34132261549	1	1	1	456.320506416702
HDDC2	1	1	1	1	1	1	1	100.64937273659	1
HDGFL3	1	1	289.215538849199	1	1	1	109.663594496076	1	1
HEATR3	1	1	1	1	126.191587816848	1	1	1	1
HEBP2	159.111741241041	1	1	1	1	1	1	1	1
HECW2	1	1	1	1	1	1	1	1	232.020589578644
HEG1	1	1	455.868808259921	1	1	1	1	1	155.610728433928
HELB	1	1	1	182.781658123078	1	1	1	1	1
HERPUD2	1	1	1	140.912004688924	1	1	1	1	1
HES1	1	1016.30604659135	1170.06930671869	1	1	1109.50512747581	395.771045962192	158.285402515483	1
HES4	143.263941464469	1	178.787921710494	1	107.722256026217	1	703.730987731897	1248.08398899436	1
HEXB	1	1	1	1	186.704891453802	1	1	1	1
HEY1	1	1	188.887827769107	1	1	1	1	1	1
HEY2	1	1	1	1	1	1	1	111.079176548855	1
HEYL	1	1	1	1	1	1	417.262778047904	375.234026985416	1
HGF	1	1	1	1	1	1	212.43511298253	131.002299159164	1
HIGD1B	1	1	1	1	1	1	110.192705433707	1	1
HIGD2A	1	1	1	172.085075401371	142.45449433728	1	1	1	1
HILPDA	118.021886537047	1	1	1	1	1	1	1	1
HIST1H4C	1	1	1	261.275101593185	1	1	1	1	1
HK2	222.758363959556	1	1	1	1	1	1	1	1
HK3	1	1	1	1	232.091271806022	1	1	1	1
HLA.DMA	1	1	1	1	109.009029819916	1	1	1	1
HLA.DMB	1	1	1	1	133.200923574437	1	1	1	1
HLA.DPA1	1	1	289.979603613828	240.652133602	495.651609266202	1	1	1	1
HLA.DQB1	1	1	1	1	125.692157682758	1	1	1	1
HLA.DRA	1	1	446.473253759823	1	1095.73362994164	1	1	1	1
HLA.DRB1	1	1	525.16249324681	203.007500146285	800.177861566295	1	1	1	1
HLA.DRB5	1	1	293.549377753575	1	224.31280624753	1	1	1	1
HLA.F	1	1	361.854983968801	315.529037915429	1	1	1	1	1
HLCS	216.982555801114	1	1	1	143.10669837851	1	147.011537814683	1	1
HMCN1	1	1	509.70083698504	1	1	373.458970349458	1	1	1
HMGB2	1	1	1	247.324326736489	141.939140447554	1	1	1	1
HMGCS1	159.442980942326	1	1	1	1	1	1	1	1
HMOX1	1	1	1	1	1043.08865845862	1	1	1	1
HNMT	70.540473594363	1	1	1	280.249964010445	1	1	1	1
HNRNPA0	1	1	129.632459472517	249.629177648171	1	1	1	1	1
HOMER1	120.846490751466	1	1	1	1	1	1	1	617.84351182683
HOOK2	698.491202057349	164.814815712241	1	1	1	1	1	92.1681360864187	183.107588809714
HOPX	1	1	1	397.725749101357	1	1	1	1	1
HPCAL1	1	1	1	1	247.165307061832	1	1	1	1
HPSE2	245.609739822348	1	1	1	1	1	1	1	1
HRH1	1	1	1	1	202.088088136148	1	1	1	1
HRH2	1	1	1	1	208.584387319466	1	1	1	141.47508856026
HS6ST3	1	1	1	1	1	1	1	1	104.211398154762
HSD17B11	1	1	160.903147386539	1	113.867544610566	1	1	1	1
HSDL2	287.740128110447	1	1	1	1	1	1	198.02242945717	153.949963572034
HSH2D	1	1	1	251.780628294835	1	1	1	1	1
HSPA12A	177.400781517118	1	1	1	1	1180.56183929297	1	1	70.9436206712038
HSPA1B	1	1	1	748.342916731024	548.025129058972	1	1	223.863736012298	1
HSPA6	1	1	1	779.783986178866	438.346999567305	1	1	1	1
HSPB11	1	184.842029574484	1	1	1	1	1	1	1
HSPB3	1	1	1	1	1	1	1	1	402.308130849854
HSPB7	138.239373371837	1	1	1	1	1	1	1	586.96094553465
HSPB8	1	1	1	1	1	1	1	1	182.729687022603
HSPBAP1	1	1	1	1	151.259423124668	1	1	1	1
HSPE1	1	1	127.939552381267	1176.78559814774	294.8041229139	1	1	87.5483761183942	1
HSPH1	1	1	1	404.300773133388	333.83792561933	1	1	1	1
HTRA3	1	378.984794241095	1	1	1	1	1	1	1
HYAL2	1	1	430.430451257368	1	1	1	1	1	1
HYDIN	1	200.550812463587	1	1	1	1	1	1	1
IAH1	1	134.015919650819	1	1	1	215.198843599361	1	69.1614135792362	1
IARS	95.1263058600394	130.307071858723	1	1	1	1	176.126164165589	1	1
ICA1	1	1	204.200020593891	1	1	1	1	1	338.345567399023
ICAM1	1	1	1	1	165.714025128048	1	1	1	1
ICAM2	1	1	463.734026737727	130.260509360735	1	1	1	1	1
ICAM3	1	1	1	199.302928251771	1	1	1	1	1
ICE1	158.712480595199	1	1	1	1	1	1	1	1
ID1	129.260532364709	616.451405453538	2243.5364618748	1	1	1	530.252481018354	1076.03031318941	1
ID4	105.643181130152	422.38267921495	1	1	1	203.363585287489	357.088858493873	882.684035434679	1
IDH3G	1	1	1	1	99.8506695004167	1	1	69.2724519256227	1
IDS	1	1	1	158.665944507276	1	1	1	1	1
IER3IP1	1	1	75.3105852203446	1	1	1	1	1	1
IER5	1	1	1	1	116.872132337549	1	1	1	1
IER5L	1	1	1	1	1	1	139.330337840901	1	1
IFI27	1	1	2103.52140656868	1	959.975164588004	1	290.714369881484	1	1
IFI30	1	1	1	1	120.731886352135	1	1	1	1
IFI44	1	1	127.913384683922	1	1	1	1	1	1
IFI44L	1	1	273.883260633043	1	1	1	1	1	1
IFI6	1	1	202.524891293737	1	324.625832749642	1	1	1	1
IFITM1	1	1	435.759619705775	530.627337558924	1	1	170.439301170002	1	1
IFNG	1	1	1	289.276094017128	1	1	1	1	1
IFNG.AS1	1	1	1	288.313243717843	1	1	1	1	104.04118715208
IFT122	1	1	1	1	1	1	1	1	109.035822090238
IFT88	102.445636683656	1	1	1	1	1	106.897324861685	1	1
IGF1	1146.35619977376	355.059812376112	1	1	1	1	1	1	1
IGFBP2	1	1	145.76107441997	1	1	1	1	1	1
IGFBP3	1	1	604.030025010691	1	1	1	1	1	1
IGFBP4	153.312579852941	858.976011371825	798.073517757379	1	1	1	335.777685632303	289.052016029982	1
IGFBP5	118.6476845511	1	1	1	1	1	578.334475018694	1028.06972328196	1
IGFBP6	1	353.915621987777	1	1	1	1	1	1	1
IGKC	1	1	1	584.441425292378	117.896255826362	1	1	1	1
IGSF11	1	1	1	1	1	444.854336141507	1	1	1
IGSF6	1	1	1	1	141.140451553681	1	1	1	1
IK	1	1	1	189.924260382776	1	1	1	1	1
IKZF1	1	1	1	886.11575574071	251.567097362906	1	1	1	1
IKZF3	1	1	1	376.025912964526	1	1	1	1	1
IL10RA	1	1	1	305.114268644813	184.443335516301	1	1	1	1
IL11RA	1	1	1	1	1	292.859027609261	1	1	1
IL15	1	1	102.120786956642	1	1	1	1	1	1
IL15RA	1	1	191.503333488703	1	1	1	1	1	1
IL16	56.5796514498037	136.408463194399	1	1	1	1	1	1	1
IL18	1	1	1	1	201.144618182229	1	1	1	1
IL18R1	1	1	1	237.330802619377	1	1	1	1	1
IL1R1	170.447063838104	246.762377178897	415.737330748316	1	1	1	127.910558333965	1	1
IL1R2	1	1	1	1	246.679836815665	1	1	1	1
IL1RAP	103.141890325904	1	1	1	176.076547493752	315.681739298727	1	1	1
IL1RAPL1	84.6837777987095	1	1	1	1	2718.46690743854	281.563111424465	147.000620380801	1117.31459802664
IL1RAPL2	1	1	1	1	1	428.701225140564	1	1	180.766151359795
IL2RG	1	1	1	420.263956889907	1	1	1	1	1
IL32	1	161.761109647603	361.065482573663	1451.27445075112	1	1	1	1	1
IL33	1	1	169.877870410848	1	1	1	1	1	1
IL3RA	1	1	145.202224917672	1	1	1	1	1	1
IL6R	58.1497230501505	1	1	1	182.692309452652	1	1	1	1
IL7	1	1	1	1	151.20892171085	1	1	1	1
IL7R	1	1	1	577.101045670327	1	1	1	1	1
IMPA2	1	1	1	1	1	1	184.087392140982	1	1
INF2	79.130178202551	1	1	1	1	132.280070265081	1	160.574084579051	1
ING5	101.967464667022	1	1	1	1	1	129.925313978263	128.068249905728	1
INPP1	1	1	150.386408628205	1	1	1	1	1	1
INPP4B	1	1	1	539.418336123546	1	1	710.424193889666	396.58654889691	230.000428282203
INPP5A	1	1	1	1	1	1	1	173.142737550423	75.823520357006
INPP5B	112.268521928182	1	1	1	1	1	165.274521847935	1	104.797989403864
INPP5D	1	1	1	551.802889773362	257.782780224595	1	1	1	1
INPP5F	1	1	1	1	1	416.185062695142	1	1	1
INSC	1	1	1	1	1	382.12048350433	1	1	1
INTS10	105.681422138501	1	1	1	1	219.662298560398	1	1	1
INTU	100.071942232061	1	1	1	1	1	1	1	1
IP6K1	79.7737361270264	1	1	171.91170321125	1	1	1	1	1
IPMK	1	1	1	1	113.452614354543	1	1	1	1
IPO9	66.6758313519702	1	1	1	1	1	125.562575815623	1	1
IPO9.AS1	76.1153999785893	518.127087262463	1	1	1	1	1	1	1
IQCJ.SCHIP1	94.3326870157497	1	1	1	1	1	1	165.964018364092	315.923610055002
IQGAP2	1	1	1	991.741101833778	657.29155302335	1091.98643492163	1	1	1
IRAK2	105.460689060771	1	1	1	1	1	1	1	1
IRF1	1	1	1	268.069400931406	82.1763930742832	1	1	1	1
IRS1	114.415086003919	1	1	1	1	1	1	1	1
ISG20	1	1	1	517.736874800327	1	1	1	1	1
ISPD	1	244.907511096844	1	1	1	1	1	1	133.924173202729
ISYNA1	1	1	1	1	1	1	308.554415317856	415.461552539569	1
ITGA10	1	1	202.299011526144	1	1	1	1	140.063375981485	1
ITGA11	1	163.637677022135	1	1	1	1	1	1	1
ITGA2	1	1	1	1	1	264.580097978644	1	1	1
ITGA3	1	1	1	1	1	1	1	120.656800356413	1
ITGA4	1	1	1	380.663312623834	1	1	1	1	1
ITGA5	1	1	236.69540102561	1	1	1	1	1	1
ITGA6	63.1589300425557	1	402.817874878638	1	1	1	1	1	1
ITGA7	495.353029897183	1	1	1	1	1	404.028569990627	495.004149050465	382.090623366467
ITGA8	1	1	267.136133588884	1	1	1	1	1051.88796916455	1
ITGAL	1	1	1	298.907152222943	1	1	1	1	1
ITGAM	1	1	1	1	258.151227707138	1	1	1	1
ITGAX	1	1	1	1	224.971484700899	1	1	1	1
ITGB2	1	1	1	478.614028866894	234.887053239989	1	1	1	1
ITGB4	1	1	1	1	1	466.094803444755	1	1	1
ITGB5	97.8919576834929	162.044707733883	1	1	146.450623943887	1	1	1	1
ITGB8	1	1	1	1	1	1453.7584295858	1	1	1
ITIH5	220.840699073533	1	1	1	1	177.198516113014	1	1	1
ITK	1	1	1	913.480641615194	1	1	1	1	1
ITM2A	1	1	559.522538647361	260.233939829661	1	1	1	1	1
ITM2C	1	1	1	1	1	1	157.017331118298	1	1
ITPK1	263.788340889594	1	1	1	1	314.91371003859	1	1	110.650447168023
ITPKC	255.534812695314	249.897453031598	1	1	1	1	1	1	1
ITPR3	1	1	1	1	1	158.903099676521	1	1	1
IVNS1ABP	1	1	1	210.524588463806	285.581283957184	1	1	1	1
JAG2	1	1	175.404300641655	1	1	1	1	1	1
JAKMIP2	1	1	1	1	1	281.306776006188	1	1	1
JAM2	1	1	250.863842701649	1	1	1	1	1	1
JAM3	1	1	1	1	1	1	149.20939839884	1	1
JCAD	1	1	119.536110741996	1	1	1	1	1	1
JDP2	1	1	1	1	140.207835422599	1	1	1	1
JPH2	1	1	1	1	1	1	1	176.376496193064	318.359464418159
KALRN	198.628358687053	1	190.670692375888	1	1	1	549.606782005535	1199.64906859139	258.386703883787
KANK3	1	1	372.091787566608	1	1	1	1	1	1
KANK4	114.893582414208	1	1	1	1	1	1	1	1
KANSL3	88.3951941483022	1	1	160.820318310645	1	1	1	1	1
KAT2A	97.6737861066089	1	1	1	1	1	1	1	1
KAT2B	43.0856370016682	1	1	441.021755264519	1	355.368149925326	1	1	1
KAZN	1439.35709424281	3759.76822747233	176.665060028361	1	1	407.413588238912	193.168289181483	221.152632590159	147.406759808037
KCNAB1	72.0765130030306	1	1	1	1	1	808.867729468259	1671.61036843357	89.8035758153556
KCNAB2	1	1	1	190.970147360536	140.479674115909	1	1	1	1
KCND3	128.23593543299	1	1	1	1	1	1	1	195.657040832789
KCNE1	518.894645843962	1	1	1	267.964248081507	1	1	1	1
KCNE4	1	1	1	1	1	1	361.81963364377	1	1
KCNH8	1	1	1	1	1	230.273002125145	1	1	1
KCNIP2	253.792077834259	1	1	1	1	1	1	1	135.55858515405
KCNIP2.AS1	238.522524048142	1	1	1	1	1	1	1	95.8236338966144
KCNJ3	1	1	1	1	1	1	1	1	663.650164890153
KCNJ8	1	1	1	1	1	1	254.717449131192	1	1
KCNK1	1	1	1	1	1	1	1	1	177.722916633054
KCNK5	1	1	1	1	1	206.314694751804	1	1	1
KCNMA1	1	1	1	1	689.378442374266	1	1	517.905804504222	1
KCNMB1	1	1	1	1	1	1	1	86.3302714664727	1
KCNMB2.AS1	1	1	1	1	1	1	1	1	629.448622219978
KCNMB4	1	1	1	1	1	1132.40014269728	1	1	1
KCNQ3	102.78495484623	1	1	1	1	1	1	1	1
KCNT2	75.358937898943	1762.17664847874	1	1	1	1	486.863420196884	174.415970343421	1
KCTD1	1	1	1	1	1	545.301668404193	1	1	157.520206845763
KCTD12	1	1	231.51011934095	1	191.653317744921	1	1	1	1
KCTD3	63.7648662434709	1	1	1	1	288.216926212306	1	1	1
KCTD9	1	1	1	1	1	197.191959356934	1	1	1
KDM2B	1	1	1	197.131780258216	1	1	1	1	1
KDR	1	1	341.488997179182	1	1	1	1	1	1
KHDRBS3	151.388447741106	1	1	1	1	591.233361015875	261.427077432903	1	1
KIAA0355	95.956077608607	1	354.893814264617	1	1	1	145.108769087491	1	1
KIAA1217	143.930276630205	1	678.049474089067	1	1	1868.25702853281	1	273.042850205481	464.182090506216
KIAA1671	1	1	180.218013558066	1	1	225.23085060296	1	1	1
KIAA1755	1	1	1	1	1	260.342347358147	1	1	1
KIAA1958	170.431745358753	1	1	1	1	1	1	1	1
KIF16B	122.354900272579	1	1	1	132.797748054905	1	147.437030270686	1	1
KIF21A	273.658032541114	1	1	1	1	1	1	1	299.733109295792
KIF2A	72.8330008126037	1	1	243.357017907376	1	1	171.723165610078	1	1
KIFAP3	1	1	1	1	1	1	103.530781665	1	116.823355276284
KIRREL3	1	1	1	1	1	1857.90923848622	1	1	1
KLB	159.361439781871	1	1	1	1	1	1	1	1
KLF2	1	1	828.990082470733	359.156099285922	190.1826930687	1	1	165.61941511933	1
KLF4	1	1	296.301910751714	1	170.464027893976	1	1	1	1
KLHDC1	119.813325724487	1	1	1	1	1	1	1	1
KLHDC10	233.441206901527	1	1	1	1	1	226.515307376449	1	1
KLHL2	1	1	1	1	121.348306213504	1	1	1	1
KLHL22	134.117514020851	1	1	1	1	1	1	1	1
KLHL23	56.720761726715	1	1	1	1	1	427.243897237405	308.942351509281	62.7779064831311
KLHL29	306.163276740739	1	1	1	1	1276.65950348658	1	1	1
KLHL3	1	1	1	1	1	157.570523598676	1	1	171.933942178088
KLHL31	52.0697481845659	1	1	1	1	1	1	1	313.558745956938
KLHL5	60.5385958824986	1	291.931086966783	1	1	1	1	1	1
KLHL7	1	1	1	1	1	1	1	1	241.237634036747
KLRB1	1	1	1	358.057683617264	1	1	1	1	1
KLRD1	1	1	1	652.003467309045	1	1	1	1	116.902275054307
KLRF1	1	1	1	268.802511552389	1	1	1	1	1
KLRG1	1	1	1	150.575517832096	1	1	1	1	1
KPNA2	1	1	1	137.485900539927	1	1	1	1	1
KSR1	1	205.251242038233	1	1	1	1	1	1	1
KYAT3	123.51522505879	1	1	1	1	1	1	1	1
KYNU	1	1	1	1	616.200824695214	1	1	1	1
L1CAM	1	1	1	1	1	211.760352824918	1	1	1
L3MBTL4	1	1	1	1	1	1	1	235.48887442657	528.985817976728
LAIR1	1	1	1	1	153.00493026374	1	1	1	1
LAMA2	1300.9596219441	5855.04342872486	1	1	1	1785.90537623681	797.95186924733	323.543029832261	2562.52883909762
LAMA3	1	1	1	1	1	1	280.659744258318	372.066554482843	1
LAMA5	1	1	195.621166047509	1	1	1	1	264.431221966326	1
LAMB1	436.28747113192	316.543954922105	130.210135089757	1	1	974.28570609863	263.728189774463	1	1
LAMB2	1	1	147.210547958871	1	1	1	1	1	1
LAMP2	1	1	94.7096463816879	1	124.210008064777	173.654943616447	1	1	1
LAP3	1	1	207.111811821131	1	170.794879871295	1	1	1	1
LAPTM4B	1	1	1	1	1	1	1	1	99.7416117996288
LAPTM5	1	1	1	449.752859956317	704.523982013583	1	1	1	1
LAT	1	1	1	180.940479849886	1	1	1	1	1
LATS2	116.400197018731	1	1	1	1	227.483611404536	1	1	109.088991167013
LBH	1	1	1	152.054017400238	1	1	1	215.252892049989	1
LCK	1	1	1	427.744983690127	1	1	1	1	1
LCLAT1	1	1	1	1	1	1	1	179.291291928857	73.9515066542097
LCORL	62.8838290544719	1	1	1	200.77072104254	1	1	1	1
LCP1	1	1	1	528.040943849502	501.283951950699	1	1	1	1
LCP2	1	1	1	206.711650563462	251.644304298005	1	1	1	1
LDAH	111.520863182176	1	1	1	1	1	1	1	1
LDB2	139.538521655291	502.488876917092	5281.05552212479	1	1	1	210.789702548067	202.569640032333	1
LDB3	269.869255487249	1	1	1	1	1	373.397045516317	545.963233188818	2557.39243494674
LDLR	417.428660841082	1	128.637491879805	1	1	1	1	1	1
LEP	130.335727091837	1	1	1	1	1	1	1	1
LEPR	1	1	278.89743950452	1	1	1	1	1	1
LEPROT	1	1	182.563985361666	1	1	1	1	59.9455811857872	1
LEPROTL1	1	1	175.881563147648	243.394476658854	1	1	1	1	1
LETM1	118.544017297108	1	1	1	1	1	1	1	1
LGALS12	215.47319782863	1	1	1	1	1	1	1	1
LGALS8	1	1	1	1	116.785615005887	1	1	1	1
LGALS9	1	1	1	1	158.602585075403	1	1	1	1
LGI4	1	1	1	1	1	1731.13533286796	1	102.067666748306	1
LGMN	1	1	1	1	289.547740126561	1	1	114.788698373891	1
LGR4	526.560035126512	802.71477644732	1	1	1	413.907761633496	1	1	126.320588755684
LGR6	1	1	1	1	1	1	1	159.221672260916	1
LIFR	102.587471029708	1	484.212076225723	1	1	1	146.393900809806	1	106.478050357404
LILRA5	1	1	1	1	112.773272867702	1	1	1	1
LILRB1	1	1	1	1	145.794802605416	1	1	1	1
LILRB2	1	1	1	1	133.000177010741	1	1	1	1
LILRB3	1	1	1	1	138.822744285617	1	1	1	1
LILRB4	1	1	1	1	137.639098776663	1	1	1	1
LILRB5	1	1	1	1	501.245627239149	1	1	1	1
LIMD1	1	1	1	1	116.020219465222	1	1	1	1
LIMD2	1	1	1	321.139157808896	66.2664810674377	1	1	1	1
LIMK2	1	1	161.001382317397	1	264.186466616339	1	1	1	1
LIMS2	1	1	227.883533261376	1	1	1	1	131.369741501183	144.780461920062
LIN7A	1	1	1	1	1	1	378.150261654567	1	78.9558888184436
LINC00278	187.374817174265	1	1	1	1	1	1	1	1
LINC00511	1	1	1	1	1	426.353519621432	1	1	1
LINC00598	2996.42212207912	1	1	1	1	461.445284503745	1	1	1
LINC00861	1	1	1	121.251372905939	1	1	1	1	1
LINC00881	1	1	1	1	1	1	1	1	280.98288463747
LINC00882	1	1	1	1	1	1	1	1	128.751788095726
LINC00894	101.269356114153	1	1	1	1	1	1	1	1
LINC00989	1	1	1	1	1	1	131.899033702043	1	1
LINC01088	1	1	1	1	1	1	1	261.013865730309	112.292290800282
LINC01091	1	236.153651352175	1	1	1	1	580.989218879832	1	1
LINC01170	1	1	1	1	1	1	1	1	742.999253829799
LINC01197	1	1	1	1	1	1	282.798517339691	168.370102117328	1
LINC01266	1	1	1	1	1	1	1	1	139.128660045659
LINC01322	1	1	1	1	1	1	1	1	127.444166322665
LINC01411	1	1	1	1	1	1	1	1	260.967629538076
LINC01470	1	1	1	1	1	1	1	1	107.081502274817
LINC01505	1	1	1	1	1	545.034614304799	1	1	138.691902791573
LINC01568	1	1	1	1	1	1	1	354.131941444065	1
LINC01871	1	1	1	261.665525819949	1	1	1	1	1
LINC01880	1	1	1	1	1	1	1	1	186.790030459305
LINC01934	1	1	1	387.653842219904	1	1	1	1	1
LINC02137	1	1	1	1	1	1	1	1	308.244274734715
LINC02147	1	1	1456.29996488958	1	1	1	1	1	566.875136268044
LINC02208	1	1	1	1	1	1	1	1	148.739830835431
LINC02237	225.502693226091	1	1	1	1	1	176.887242186055	1	1
LINC02240	803.785417380312	1	1	1	1	1	1	1	1
LINC02248	1	1	1	1	1	1	1	1	1513.7888641126
LINC02334	1	1	1	1	1	1	1	1	148.97905919768
LINC02388	1	1	579.372466773513	1	1	1	1	1	1
LINC02456	297.782198181226	176.435469678583	1	1	1	1	1	1	1
LIPA	1	1	1	1	114.790584455254	1	1	1	1
LIPE	505.824778718813	1	1	1	1	1	1	1	1
LIPE.AS1	1079.23927742518	1	1	1	1	1	1	1	1
LMAN1L	1	1	1	1	1	1	1	1	170.869973782125
LMCD1.AS1	190.657064244048	1	1	1	1	256.966996622713	1	1	199.835702371347
LMO7	1	1	1	1	1	1	1	1	443.065867390552
LMOD1	1	1	1	1	1	1	230.548798060935	727.761377426448	1
LMOD2	1	1	1	1	1	1	1	1	366.928110785763
LMTK2	1	1	1	1	1	1	1	1	156.460015309456
LONRF1	160.119830731819	1	1	1	1	221.630858795508	1	1	1
LOXL2	94.0048768075117	1	1	1	1	1	177.61223398585	1	1
LPAR1	103.390319011935	699.32106753466	1	1	1	1481.50366171906	1	1	1
LPAR6	1	1	409.542185787573	1	366.055761825283	1	1	1	1
LPCAT2	1	1	1	1	116.37313034276	1	1	1	1
LPCAT3	301.728521753942	1	1	1	1	1	1	1	1
LPIN1	2393.7901434404	1	1	191.287308732847	1	1	1	1	103.202465489844
LPIN2	123.092287371466	1	1	186.845454138091	1	1	1	1	1
LPIN3	142.600471483011	1	1	1	1	1	1	1	1
LPL	1657.98262448212	1	1	1	1	209.06962677338	1	1	139.917813909061
LRCH4	1	1	1	1	134.38837223216	1	1	1	1
LRIG1	202.411071978453	1	1	1	1	1	1	1	132.701455537267
LRMP	1	1	1	156.577702623308	1	1	1	1	1
LRP1	536.665966627037	653.667740664367	1	1	410.110596569667	188.204870702142	123.144303119891	1	1
LRP1B	882.288747632857	1	1	1	1	1	1	1	151.626214339547
LRP6	52.3812781058232	1	151.393192862428	1	1	286.768345058392	1	1	1
LRRC1	1	1	1	1	1	229.274635840613	1	1	1
LRRC17	1	1	1	1	1	1	168.32783263845	94.8383487576559	1
LRRC32	1	1	184.120631763952	1	1	1	129.719684793275	1	1
LRRC39	1	1	1	1	1	1	1	1	310.701450308114
LRRC49	1	1	1	1	1	1	1	1	149.643595294504
LRRC4C	1	1	1	1	1	355.788832393205	1	1	1
LRRC7	1	1	1	1	1	1	1	1	178.130732171578
LRRC8B	93.906944883742	1	1	1	1	221.202622249864	1	1	70.3400667656728
LRRK1	1	168.865473451339	1	1	1	1	1	1	1
LRRK2	1	1	1	1	146.951083180706	1	1	1	1
LRRTM3	1	1	1	1	1	1	1	1	690.286335339172
LRRTM4	1	1	1	1	1	1142.40652806816	1	1	1
LRSAM1	1	1	1	1	1	1	1	1	96.6150380726823
LSAMP	148.379256643133	725.481875510579	1	1	247.611652737607	1	1	1	1
LSM6	1	1	100.640789585219	1	1	1	1	1	1
LSP1	1	1	1	366.607563368188	172.231685580257	1	1	1	1
LSS	270.264794629539	1	1	1	1	1	1	1	1
LST1	1	1	1	1	1180.34618154946	1	1	1	1
LTA4H	1	1	1	1	112.722491309892	1	1	1	1
LTB	1	1	1	314.203929405908	1	1	1	1	1
LTBP1	215.89356019544	854.660670112308	1	1	1	170.96188153199	1	688.483287505069	1308.80367518477
LTBP4	1	611.103067439472	1	1	1	467.678055559478	190.073585825558	1	1
LTC4S	1	1	139.436608173468	1	1	1	1	1	1
LUCAT1	1	1	1	1	1	1	1	1	113.919864374873
LUM	1	1169.20414683179	1	1	1	1	1	1	1
LURAP1L	102.824379532291	1	1	1	1	1	1	1	1
LVRN	237.496417060516	1	1	1	1	1	1	1	1
LY6E	1	1	478.511352276478	476.397141745449	269.569741701763	1	1	1	1
LY86	1	1	1	1	124.129643822083	1	1	1	1
LY96	1	1	1	1	248.149006746166	1	1	1	1
LYAR	1	1	1	227.287231955092	1	1	1	1	1
LYN	1	1	1	158.502022674707	493.38730350768	1	1	1	1
LYPLAL1	122.702728674228	1	1	1	1	1	1	1	200.518090969226
LYVE1	1	1	1	1	653.042854098604	1	1	1	1
LYZ	1	1	1	1	1780.05235672652	1	1	1	1
LZTS1	1	1	1	1	1	1	212.153723235387	1	1
MACROD2	337.159992056803	209.807973182121	1	1	1	1	1	343.753432107243	423.786956695449
MAF	1	1	1	1	171.435028126859	1	1	1	1
MAF1	1	1	1	1	1	1	1	80.5251329007459	1
MAFB	1	1	1	1	521.834810626209	1	1	1	1
MAGED1	86.7129552472597	1	1	1	1	1	1	1	170.383455046097
MAGED2	1	1	119.069923987931	1	1	1	141.620737440438	103.075153486624	1
MAGOH	1	1	1	108.695544172543	1	1	1	1	1
MAL	1	1	1	1	1	271.248582659466	1	1	1
MAMLD1	177.631844443386	1	1	1	1	1	1	1	1
MAN1A1	397.685015478699	461.081506421666	204.846686075182	1	324.851321094862	1	1	1	1
MANBA	1	1	1	1	316.667957691167	1	1	1	143.221866545337
MANF	1	1	1	149.269508868627	1	1	1	1	1
MAOA	239.888381483422	1	1	1	1	1	1	1	1
MAP2	1	1	1	1	1	1	280.178800421761	1	1
MAP2K3	1	1	1	1	111.338791703839	1	1	1	1
MAP2K6	88.9503770984451	1	1	1	1	1	124.702801140341	1	1
MAP3K1	81.552556856264	1	1	1	235.668993707132	1	1	1	1
MAP3K11	1	1	124.270409337445	1	1	1	1	1	1
MAP3K4	60.050552173196	1	1	1	1	188.892144732663	1	1	1
MAP7D3	79.535981336035	1	1	1	1	1	1	121.838286437785	1
MAPK3	1	1	124.426248389616	1	1	1	1	1	1
MAPK4	1	1	1	1	1	1	1	1	470.021903360934
MAPRE1	1	1	1	122.87975037887	1	1	1	1	1
MARC1	627.027623013149	1	1	1	1	1	1	1	1
MARCH1	1	1	1	1	629.396367997413	317.05344997183	1	1	1
MARCKS	1	1	1	1	80.1324252804871	279.083945816673	1	1	1
MARCKSL1	1	1	92.8481668220382	1	1	1	1	1	1
MARCO	1	1	1	1	1560.85639650215	1	1	1	1
MAST2	150.189927615491	1	1	1	1	1	1	1	257.719612734003
MATK	1	1	1	130.167248666959	1	1	1	1	1
MATN2	172.355677732426	411.649111898553	1	1	1	564.203543211855	1	1	1
MB	1	169.20031621698	1	1	130.555010682536	1	1	1	542.014876835374
MBOAT2	1	1	1	1	1	376.639655073366	1	1	1
MBP	1	1	1	438.439186144802	356.330165463651	1	1	1	67.8578525850882
MCAM	276.672125466241	1	1	1	1	248.647725187336	512.976502581184	898.175344994477	1
MCCC1	243.689817106234	1	1	1	1	1	1	1	1
MCF2L	1	1	229.08934530028	1	1	1	1	1	1
MCM3AP	121.328723640277	1	1	1	1	1	1	1	1
MCOLN1	1	1	1	1	162.323471727048	1	1	1	1
MCRIP1	1	1	1	1	84.4643342930902	1	1	72.4558873985141	1
MCTP1	1	1	240.589488737188	1	542.77623091117	1	1	1	1
MCTP2	1	1	1	237.134775206842	1	1	1	1	1
MCUB	1	152.518734320511	1	133.562411993185	173.709308950128	1	1	1	1
MDH2	1	1	1	122.667154604813	1	1	1	97.160402509508	1
MDM2	99.3440897888901	1	1	1	1	1	198.716145592214	1	1
MDN1	93.516890631792	189.809774763846	1	1	1	1	175.592023818466	1	94.3092958987664
ME1	1237.48044119705	1	1	1	281.900116678483	1	1	1	174.911257292475
MECOM	673.342848431127	1073.39711953241	1737.58501961569	1	1	1	175.136312138432	1	1
MED10	1	1	1	150.660436203869	1	1	1	1	1
MEF2C.AS1	1	1	1	1	1	1	193.444114514188	1	93.1971123867107
MEF2D	65.5967922663374	1	1	1	1	1	141.816062608996	152.584693103777	1
MEG3	1	264.557648024095	1	1	1	1	1	1	1
MEG8	186.012870461485	262.349422036735	1	1	1	1	1	1	1
MEGF9	196.138654060564	1	1	1	1	351.511533775314	1	1	1
MEIS1	108.548593954724	204.584509318303	1	1	1	1	1	1	226.828404482736
MEOX2	1	1	1	1	1	1	365.491467283314	158.486249247926	1
MERTK	1	1	1	1	786.59125185583	1	1	1	1
MESD	1	1	111.972911640864	1	1	1	1	1	1
MEST	335.120551549753	1	1	1	1	1	1	1	1
METRNL	1	1	1	1	139.772837890382	1	1	1	1
METTL16	63.1660117536446	158.940960496989	1	1	1	1	1	1	79.7898379308028
METTL7B	1	1	1	1	1	1	1	1	128.723689650096
MFSD1	1	1	1	1	162.241159544251	1	1	1	1
MFSD11	58.6095663874163	1	1	1	1	1	1	1	190.816483556394
MFSD6	1	1	1	157.994676275488	1	1	1	1	1
MGA	79.0185927972946	192.08060234398	1	1	1	1	1	1	96.4661325964689
MGAT1	1	1	184.206006383095	1	358.281071194513	1	1	1	1
MGAT4A	1	1	1	232.226746315938	145.007103343587	1	1	1	1
MGAT4C	1	1	1	1	1	908.367014186377	1	1	273.525511519602
MGST1	1945.59577141814	1025.54827908345	1	1	1	1	1	1	1
MGST2	1	1	344.084363505509	1	1	1	1	1	88.8186529461961
MIA3	121.453341235791	1	1	1	1	1	1	1	1
MICAL2	1	212.834869484512	1	1	1	1	240.554827102112	325.624163981451	118.71480596758
MICALL2	1	1	1	1	1	281.46965687164	1	1	1
MICU3	85.1829088032867	1	1	1	1	1	222.874664416125	224.622559649816	140.986610591712
MID1	237.073987038471	849.320666388969	244.14747895894	1	1	1	1	1	288.262088219954
MIEN1	1	1	1	150.816443991495	1	1	1	1	1
MIGA1	75.939133655296	164.030624819766	1	1	1	1	1	1	1
MIPOL1	116.191898106295	233.72104768007	1	1	1	1	1	140.233963221778	114.750923787423
MIR1.1HG	1	1	1	1	1	1	1	1	195.017278624371
MIR133A1HG	1	1	1	1	1	1	1	1	494.434993449805
MIR181A1HG	1	1	1	1	261.456225329038	1	1	1	1
MIR181A2HG	1	1	1	1	1	1	1	1	115.254277646295
MIR193BHG	444.540358086738	1	1	1	1	1	1	1	1
MIR4300HG	1	1	1	1	1	1	1	1	126.17274536696
MIR646HG	1	1	1	1	135.894683083219	1	1	1	1
MITD1	1	1	1	1	1	1	122.086481112298	1	1
MITF	189.650181829473	1	1	1	322.060036392209	1	1	1	740.257052202991
MKL2	173.737864100468	1	366.70510552762	1	1	1	577.369800824304	638.824050528702	187.017785731345
MKRN3	1	1	1	1	1	230.400851530508	1	1	1
MLF1	1	1	1	1	1	1	1	1	325.061435359348
MLF2	1	1	83.0339714758591	1	1	1	1	1	1
MLIP	1	1	1	1	1	1	1	1	2177.79910576104
MLIP.AS1	1	1	1	1	1	1	1	1	187.397998138834
MLKL	1	1	1	1	177.353659622167	1	1	1	1
MLLT3	65.5676780898281	1	1	1	1	1	159.844895769189	1	1
MLLT6	1	1	1	1	1	1	147.380271444002	1	1
MLXIP	73.8253850247684	201.655491279971	1	1	171.752271994542	1	1	1	1
MLXIPL	999.780690144905	1	1	1	1	1	1	1	1
MME	526.568935504799	1	1	1	1	1	1	1	1
MMP19	254.269305407346	1	1	1	1	1	1	1	1
MMP2	1	225.892448122807	1	1	1	1	1	1	1
MMP28	119.575643599909	1	1	1	1	1	1	1	1
MMRN2	1	1	266.792504911297	1	1	1	1	1	1
MNDA	1	1	1	1	326.08340162745	1	1	1	1
MOB1A	1	1	1	1	147.7221102247	1	1	1	1
MOB2	1	1	1	1	1	1	1	167.451116622255	1
MOB3A	87.0053349388241	1	1	1	184.97661592934	1	1	1	1
MOB3B	70.4435601871566	138.545841901647	1	1	260.153163802455	1	1	1	1
MOCS1	77.6016179810711	1	1	1	1	1	241.50812790306	1	1
MOGAT1	174.394347380689	1	1	1	1	1	1	1	1
MOSMO	59.1070319177521	1	1	1	136.579303040319	255.073126823597	1	1	1
MPC1	170.167761569701	1	1	1	1	1	1	1	298.752563060772
MPG	1	169.162626840122	1	1	1	1	1	79.0447489569249	1
MPP1	1	1	1	1	146.131586193439	1	1	1	1
MPP3	62.8136052229131	1	1	1	1	1	1	1	544.641820783904
MPPED2	1	1	1	1	447.28689828517	1	1	1	1
MPZ	1	1	1	1	1	381.771747126021	1	1	1
MPZL1	180.449242519279	295.496512371084	127.167019773644	1	1	1	1	1	1
MRAS	213.816037349901	1	1	1	1	1	1	1	116.065202054317
MRC1	1	1	1	1	1406.04705665044	1	1	1	1
MRC2	1	442.510591630651	1	1	1	1	1	1	1
MRPL1	1	1	1	292.419690656723	1	1	1	83.1468435203037	1
MRPL22	1	1	119.657718788719	1	1	1	1	1	1
MRPL32	1	1	1	1	1	1	80.4270809315024	97.7117950859105	1
MRPL51	1	1	1	1	1	1	1	82.1592591234191	1
MRPL55	1	1	1	111.049125358478	1	1	1	1	1
MRPS27	110.360759876678	1	1	1	1	1	1	1	1
MRPS5	88.1910285235394	1	1	1	1	1	1	110.609274667703	101.457279293151
MRPS6	1	1	1	135.444450630976	1	1	1	102.945155534573	1
MRVI1	1	1	1	1	1	1	238.109373335808	409.694012835601	1
MS4A1	1	1	1	307.721305566728	1	1	1	1	1
MS4A4A	1	1	1	1	321.521201107524	1	1	1	1
MS4A4E	1	1	1	1	192.406331283098	1	1	1	1
MS4A6A	1	1	1	1	796.678943848172	1	1	1	1
MS4A7	1	1	1	1	243.136762443118	1	1	1	1
MSC.AS1	218.869689334649	425.347863526705	1	1	1	1	500.199419464199	579.677399271581	1
MSH3	195.715828882416	158.754408255384	1	1	1	1	1	1	1
MSR1	1	1	1	1	1073.64914912125	1	1	1	1
MT1A	129.7111397911	1	1	1	1	1	1	284.377239621476	1
MT1E	126.66327016501	1	1	1	1	421.925823591762	273.164773865385	632.768323255924	1
MTA3	107.517906350672	197.261689519132	1	1	1	1	1	1	1
MTCH2	125.666221817404	1	1	1	1	1	1	1	1
MTFR1	82.2421554148535	1	1	1	1	1	1	1	209.819168661566
MTHFD1	157.507929837359	1	1	1	1	1	1	1	1
MTHFD1L	246.09057482014	1045.65755627255	1	1	1	398.920285494661	1	922.452696428967	1
MTHFD2	1	1	1	1	1	1	254.427602657079	247.930653164181	1
MTM1	1	1	1	1	161.541868596617	1	1	1	1
MTMR10	143.199478528133	1	1	1	1	1	1	1	1
MTMR12	102.371959056815	1	1	1	1	1	1	1	1
MTMR2	81.0887798161019	1	1	1	1	1	130.882021978095	1	1
MTPN	1	1	1	1	117.711377587327	1	1	1	1
MTRNR2L12	1	1	494.203823235833	1	96.9254914403672	1	1	1	1
MTRNR2L8	1	1	155.979233960102	1	1	1	1	1	1
MTUS2	1	1	1	1	1	1	1	1	610.569032602225
MUM1	99.5010688336468	270.726643255829	1	1	1	1	162.313626276505	109.92457553583	1
MUSK	1	243.535030810981	1	1	1	319.301912433537	1	1	1
MVB12B	89.1936253773369	1	1	1	1	155.518909080275	1	1	1
MVD	111.482511478093	1	1	1	1	1	1	1	1
MVP	1	145.548525662435	134.915654010595	1	110.160090866933	1	1	1	1
MX2	1	1	1	1	164.444085303522	1	1	1	1
MXD1	1	1	1	1	268.367292119719	1	1	1	1
MXI1	1	1	1	1	1	1	1	180.247380173208	69.9577258259633
MXRA7	1	195.818379937552	91.4442581077153	1	1	1	1	1	101.932461067728
MXRA8	125.475467228216	244.92060993776	1	1	1	194.790192224078	1	1	1
MYBL1	1	1	1	252.960095235209	1	1	1	1	1
MYC	85.3653438993917	1	1	1	1	1	1	130.810781867666	1
MYCT1	1	1	166.395472591967	1	1	1	1	1	1
MYH10	71.894304342018	247.422200490214	1	1	1	1	1	259.722283667208	1
MYH11	1	1	1	1	1	1	1	2775.28467344592	476.276700293082
MYH13	1	339.494242715736	1	1	1	1	1	1	1
MYH7	1	1	1	1	1	1	1	1	243.793828478647
MYH7B	1	1	1	1	1	1	1	1	464.985217138987
MYLK	1	1	1	1	1	1	178.475745328339	264.508240167894	1
MYLK3	1	1	1	1	1	1	1	1	396.194202618568
MYO10	1	1	218.448937359775	1	1	1	1	1	67.5387438496283
MYO18B	1	1	1	1	1	1	1	1	1614.63512332619
MYO1B	1	1	1	1	1	1	817.392509577679	164.850927493435	1
MYO1D	60.1869219368837	327.73127058161	1	1	1	1	393.926343204055	769.358950743302	210.426033441796
MYO1E	1	1	427.306596036002	1	208.513943364391	457.23155898508	1	408.861892799288	1
MYO1F	1	1	1	341.079602368808	787.776754751404	1	1	1	1
MYO1G	1	1	1	173.093026963174	109.772799224856	1	1	1	1
MYO5A	139.189723059156	1	1	1	560.509773958842	590.796147150852	1	1	236.586705084497
MYOCD	1	1	1	1	1	1	200.449537270096	592.641232550244	545.615971009808
MYOM1	242.064136775211	1	1	1	1	222.201292393546	396.146197878189	631.81636105478	3143.79241813781
MYOM2	1	1	1	1	1	1	1	1	885.330840515204
MYOM3	1	1	1	1	1	1	1	1	408.026592395691
MYOT	1	1	1	1	1	414.97853152627	1	1	1
MYOZ1	1	1	1	1	1	1	1	81.683430008438	1
MYOZ2	96.0184782779202	1	1	1	1	1	1	1	788.935248092791
MYPN	1	1	1	1	1	1	1	1	728.81624362266
MYRIP	1	1	599.135975714049	1	1	212.113359033747	1	1	74.5191229796754
MZT2A	1	1	1	123.76036793034	1	1	1	1	1
N4BP1	74.7030992818081	1	1	1	222.667724770701	1	1	1	1
NAA25	136.344013775098	1	1	1	1	1	153.595326565333	1	106.592251691275
NAB1	1	1	1	1	1	1	138.303740374282	1	67.8624859854876
NADK	121.862518623309	1	1	1	1	1	1	1	1
NAGK	1	1	1	1	119.330583859887	1	1	1	1
NALCN	1	1	1	1	1	1	1	1	240.351267263604
NANS	1	1	1	1	156.68850005399	1	1	1	1
NAT9	74.8903567783218	165.351937311406	1	1	1	1	1	1	1
NAV1	274.677645895362	641.293914928315	193.603152233604	1	132.668381288128	1	1	1	1
NAV3	555.472201890622	1016.26833661434	413.412875238126	1	1	1	1	1	194.940061438699
NBL1	1	1	120.796023286371	1	1	1	1	1	1
NCAM1	1	1	1	1	1	1788.68988071487	1	1	658.860364049704
NCAM2	121.846102792502	570.300994273402	1	1	1	3393.96559835225	1	1	1
NCF2	1	1	1	1	163.477950209379	1	1	1	1
NCF4	1	1	1	1	136.446379079073	1	1	1	1
NCK2	1	1	1	467.453209975373	1	1	244.133630795719	1	1
NCKAP1L	1	1	1	163.528694180162	318.813344698273	1	1	1	1
NCKAP5	1	1	1	1	257.569159013711	1	233.765762548514	1	612.171020331322
NCR3	1	1	1	192.563721500267	1	1	1	1	1
NDE1	1	1	1	1	1	1	1	130.528450957013	1
NDRG1	185.688513106533	1	249.431152142877	1	1	310.120987181451	1	1	1
NDRG2	1	1	1	1	1	533.713271048239	344.135118317904	157.150230565863	1
NDRG3	1	1	1	1	1	1	1	1	159.175541459103
NDRG4	194.357082005372	1	1	1	1	1	1	1	58.4622756770819
NDUFA4L2	1	1	1	1	1	1	972.057685640151	526.38048478523	1
NDUFAF2	121.037510579656	1	1	1	1	1	134.248199172282	168.335808955113	1
NDUFAF3	1	1	1	128.057101664057	1	1	1	1	1
NDUFC2	1	1	303.343815997125	1	1	1	1	71.2167354729285	1
NDUFS8	1	1	1	1	71.6374854666366	1	1	108.119668327965	91.2094477435295
NEB	1	1	1	1	1	1	1	1	227.143783956163
NEBL	171.030784794547	1	264.04882907977	1	1	1	1	1	1820.62341754923
NECTIN2	1	1	354.871079623902	1	1	1	102.148957135912	1	1
NEDD4	1	1	132.644214571113	1	1	1	1	1	1
NEDD4L	150.720007135589	1	1	1	1	1	1	1	316.788390856529
NEGR1	358.062461894342	2848.39554560829	1	1	1	3475.54053352895	1	1	1
NEK10	1	1	1	1	1	1	1	1	247.440817995935
NEK6	1	1	1	1	160.502417395007	1	1	1	1
NENF	1	1	101.426069556946	1	1	1	1	120.160295218752	1
NEO1	84.6354722481939	206.435220565379	1	1	1	1	1	1	1
NES	1	1	1	1	1	1	86.9113738293431	1	1
NET1	137.365676985894	1	1	1	1	1	1	199.696614370653	1
NEURL1B	1	1	1	1	1	1	478.562311128188	186.307296846195	1
NEURL2	1	1	1	1	211.810080676353	1	1	1	1
NEXN	216.006550494684	207.052311278167	1	1	1	1	446.600669977712	670.029896898928	2596.01922430882
NFASC	1	1	1	1	1	1	253.643371781582	252.475954401067	117.951230671734
NFATC2	1	1	1	194.886872943419	1	550.725287545203	1	1	70.0896320606553
NFATC4	1	1	1	1	1	1	139.809048865397	1	1
NFE2L3	1	1	1	1	1	1	1	1	163.853815246945
NFIL3	282.909453981613	1	1	1	1	1	1	1	1
NFIX	194.542968764006	224.915979628671	1	1	1	1	1	1	1
NFKBID	1	1	1	1	117.80598684136	1	1	1	1
NFKBIZ	121.870462755948	130.419416535093	1	1	110.987051677406	1	1	1	1
NFXL1	1	1	1	1	1	1	1	1	119.154757191481
NGF	151.31497212244	388.916124067547	1	1	1	1	1615.83679488934	273.454955060418	1
NGFR	1	1	1	1	1	181.218901367804	184.656738355787	1	1
NHLRC2	142.720751715086	1	1	1	1	1	1	1	223.122978663021
NHP2	1	1	135.142513318763	1	1	1	1	81.9965014613815	1
NHS	392.677006770673	193.85204541775	1	1	1	1	333.910432336277	947.816572756729	1
NHSL2	1	1	184.596139440606	1	1	1	1	1	1
NINJ1	1	1	1	1	170.276193239522	1	1	1	1
NIPAL2	1	134.227610599581	1	1	1	1	1	1	1
NKAIN2	1	1	1	1	1	702.145231494577	1	1	308.503097118605
NKAIN3	1	1	1	1	1	1568.13172352076	1	1	1
NKG7	1	1	1	3336.56936884757	1	1	1	1	1
NLGN1	115.3169013707	149.197572552125	1	1	1	536.994593075681	945.467749328193	1	1
NLGN4X	72.9253489589092	275.567099543377	1	1	1	1055.96172313457	1	1	1
NLRC5	1	1	1	332.444287186517	1	1	1	1	1
NMD3	1	1	1	1	1	1	191.367564424766	160.882444849793	213.898921796228
NME4	1	1	1	1	1	1	1	61.6233147207837	1
NME7	61.3485734779201	197.056769437471	1	1	1	1	1	1	1
NMNAT2	1	1	1	1	1	1	1	1	161.312643782386
NMRK2	1	1	1	1	1	1	1	1	482.056054565293
NMT2	119.372118547592	1	1	1	1	1	1	1	1
NNMT	586.59190464212	682.68906368799	1	1	1	345.696052075772	237.878470513225	184.274179862215	1
NNT.AS1	1	1	1	1	1	1	1	1	150.849699677019
NOCT	109.268584833796	1	1	1	1	1	1	1	1
NOL7	1	1	121.614954439941	1	1	1	1	82.7766322536477	1
NORAD	1	1	120.021103882934	1	1	1	1	1	1
NOS1AP	1	1	1	1	1	1	115.497968665617	1	1
NOSIP	1	1	1	169.678086492469	1	1	1	1	1
NOSTRIN	1	1	560.398466393164	1	1	1	1	1	1
NOTCH2	110.448439316186	145.807140497903	1	1	138.462733953742	1	1	1	1
NOTCH3	1	1	1	1	1	1	572.682080141971	446.729626870432	1
NOTCH4	1	1	391.910481225727	1	1	1	1	1	1
NOVA1	88.8940676742375	728.535506778586	250.448545480747	1	1	1	145.710005599792	1	1
NOX4	1	334.229761564443	1	1	1	190.312114576333	1	1	1
NPC2	1	1	266.899887492899	1	683.257771694716	225.819092633881	1	1	1
NPDC1	1	1	325.992286511169	1	1	1	1	1	1
NPIPB5	149.017222157139	1	1	1	1	1	1	1	1
NPL	1	1	1	1	222.588061582872	1	1	1	1
NPR3	1	1	305.574684742907	1	1	1	1	1	1
NQO2	114.277999850582	1	1	1	1	1	1	1	1
NR2C2	56.4991673400238	188.422396141686	1	1	1	1	204.92234131698	1	90.4309672498133
NR2F2	1	1	131.175406536359	1	1	1	568.34975482856	385.04331410865	104.644104773739
NR4A2	1	1	1	344.985853355967	327.70977034666	355.58397626982	1	1	1
NR4A3	1	1	1	1	235.598968887433	1	1	1	376.104838259051
NR6A1	1	1	1	1	1	1	1	1	122.756687972171
NRAP	1	1	1	1	1	1	1	1	758.674380356552
NRBP1	53.6709416702389	1	1	162.808618481909	1	1	1	1	1
NRBP2	135.185666404939	1	1	1	1	277.825523792032	1	1	1
NRG3	1	1	968.649838802925	1	1	1	1	1	1
NRGN	1	1	1	1	1	1	109.488559023491	138.480400670373	1
NRIP1	263.427848146261	1	1	1	1	1	1	1	1
NRIP2	1	1	1	1	1	1	1	95.9880551328344	1
NRN1	1	1	1	1	1	249.242917362186	1	1	1
NRP2	1	1	1	1	278.338619354005	1	1	1	1
NRXN1	1	1	1	1	1	11209.6964692478	1	1	1
NRXN3	1	1	408.134077865064	1	1	6967.82479718683	1	1	129.460163176903
NSUN5	114.890722496336	1	1	1	1	1	1	1	1
NT5C	61.2324282568369	1	1	1	1	1	1	107.48446826192	74.0310656563545
NT5DC1	99.7883449082556	1	1	1	1	1	1	126.605469899747	114.241110318007
NT5DC2	1	1	1	1	1	1	1	158.622849629135	1
NTF3	1	1	1	1	1	1	1	127.548236777441	1
NTM	178.164351334214	1	1	1	1	1134.39856149549	1	1	573.19832066972
NTN1	1	1	248.92103907546	1	1	1	1	1	817.768984875805
NTN4	1	1	1	1	1	1	219.134478158793	451.348456761443	209.648420729744
NTRK2	148.828688809719	1	1	1	1	1	1	249.610054629296	90.3799896137967
NTRK3	117.569025466618	1	1	1	1	1	1	1079.68709693746	1
NUAK1	104.802322574848	1	255.6228676032	1	1	1	1	1	67.4872113639727
NUCB2	1	1	158.99453351139	121.906797381695	1	1	1	1	1
NUDT4	72.1691828186814	1	1	1	1	1	94.8936637203714	230.068495482867	217.48448296854
NUMA1	98.0758738879678	1	1	1	1	1	1	1	1
NUP153	105.417214783553	238.016209613479	1	1	1	1	1	1	66.1548410607863
NUP160	133.278649740272	1	1	1	1	1	1	1	1
NUP210	1	1	1	185.429893059028	1	1	1	1	1
NUP58	77.5228465488688	1	1	1	118.215844843588	1	1	133.979905063023	1
NUPR1	94.9718837404955	254.12166177519	1	1	1	1	171.425352241277	160.592350266351	1
NWD2	629.537704699858	1	1	1	1	1	1	1	1
NXPE3	1	1	137.887826593801	1	1	1	1	1	1
OAF	83.353936323767	1	1	1	1	133.477383841685	1	1	1
OAZ2	1	1	98.2957168044136	1	1	1	330.436224934539	328.096880018039	66.8065351215711
OBSCN	1	1	1	1	1	1	1	1	591.137545892581
OCIAD2	1	1	1	105.274432480247	1	1	1	1	1
OGFRL1	42.8356002926605	1	1	1	124.566717121388	524.001060827617	1	1	1
OLFM2	243.868210635053	1	1	1	1	1	1	1	1
OLFML2A	1	1	1	1	1	426.930172751667	1	108.506176076796	1
OPCML	1	1	259.186721095479	1	1	1	1	1	1
ORC2	190.583399923874	1	1	1	1	1	1	1	103.169659213345
OSBPL10	1	1	1	1	1	1	241.873789852926	1	1
OSMR.AS1	78.6625536033319	138.253692489266	1	1	1	1	170.142047189951	1	1
OSTC	1	1	122.046078743419	1	1	1	1	1	1
OSTF1	1	1	1	210.700741245421	213.215528858082	1	1	1	1
OTOGL	1	1	1	1	1	1	1	1	370.021608565883
OTUD7A	70.5498050510235	164.547379492263	1	1	1	1	1	1	76.4911388379378
OTUD7B	117.617574321187	1	1	1	1	682.267558524688	1	1	1
P2RY14	1	1	1	1	1	1	195.821619335927	1	1
P2RY8	1	1	1	393.177717962766	1	1	1	1	1
PA2G4	1	1	1	1	1	1	1	79.1546684018707	1
PABPN1	114.240116015971	1	1	1	1	1	1	1	1
PACRG	1	1	1	1	1	1	1	1	173.401303324945
PACSIN2	121.05739464628	1	1	1	209.441324205582	1	602.325931812106	516.421150853024	96.7448294288299
PAG1	1	1	1	190.678344774951	184.534772256013	1	381.801920895001	1	1
PAK1	1	1	1	1	115.876844035374	1	1	1	1
PALM	124.031240654554	1	1	1	1	1	1	1	1
PALM2.AKAP2	225.475042741611	1	1	1	1	1	177.841550951044	1	175.672927910763
PALMD	432.815768079384	1	530.81342946962	1	1	1	1	1	202.483193198093
PANK3	117.485080216322	1	1	1	1	1	1	1	1
PAPPA	152.800110395853	310.361284359294	1	1	1	779.138441073798	1	1	1
PARM1	1	1	1	1	1	1	398.202929197829	167.455219472447	137.583367310957
PARN	96.2980603675074	1	1	1	1	1	152.648540635935	1	73.3941068008263
PARP15	1	1	1	188.521898982585	1	1	1	1	1
PARP8	1	1	1	1418.88936662503	184.897456018055	1	1	1	1
PARP9	1	1	194.882603111404	1	1	1	1	1	1
PARVG	1	1	1	177.633203685807	145.755266636268	1	1	1	1
PAWR	1	1	1	1	1	1	474.70218722723	292.881853243621	1
PAXX	1	1	221.981560918409	163.027618835249	1	1	1	1	1
PBX4	1	1	1	176.757564580943	1	1	1	1	1
PC	252.186774992486	1	1	1	1	1	1	1	1
PCAT1	1	1	416.176602604662	1	1	1	1	1	1
PCAT19	1	1	389.564121652363	1	1	1	1	1	1
PCBP3	103.377682647918	1	1	1	1	270.971463286318	1	1	1
PCDH15	1	1	672.031814001245	1	1	1	1	1	1
PCDH17	1	1	176.220485992718	1	1	1	1	1	1
PCDH7	1	1	499.409894050652	1	1	1	1	364.309138639174	1
PCDH9.AS2	1	1	1	1	1	315.576932696051	1	1	353.660240033434
PCED1B	222.87763789359	1	182.492987570935	358.422125003824	1	1	1	344.338858500533	1
PCK1	316.672642234386	1	1	1	1	1	1	1	1
PCMTD2	1	1	124.089616031352	1	1	1	1	1	1
PCNT	104.923544180009	1	1	1	1	1	1	1	1
PCNX2	1	236.958746929168	1	238.77497687262	1	1	1	1	1
PCOLCE	1	235.298047684946	1	1	1	1	145.16813474674	1	1
PCOLCE2	543.726022054162	581.848281477554	1	1	1	1	1	1	1
PCSK2	1	1	1	1	1	590.70983380904	1	1	1
PCSK6	1	249.380571394219	1	1	1	1	1	1	1
PDCD4	128.072866250841	1	176.456197268776	364.028665918274	1	1	1	1	1
PDCD5	1	1	122.678171010306	1	1	1	1	91.7844753616576	1
PDE10A	99.4090545960829	248.438077193844	284.158802763928	1	1	1	970.400393876468	273.306718265082	1
PDE1A	66.0431153802271	608.906669375819	291.552551582482	1	1	1	478.353951335388	393.334820531897	1
PDE1C	1	399.953762314068	1	1	1	562.815211800418	1815.86804902192	1	558.186896559612
PDE3B	2846.55920682071	323.195710978354	1	696.206832229315	174.562517096571	1	1	1	177.76930592219
PDE8B	112.114175068442	1	1	1	1	1	1	1	1
PDE9A	1	1	1	1	1	566.387973442747	1	1	1
PDGFA	1	1	1	1	1	310.912683391954	1	147.526019662183	1
PDGFD	199.241449913693	641.258021842528	1	1	1	1	1	1	1
PDGFRA	1	218.76594129769	1	1	1	1	1	1	1
PDGFRB	90.0958910441853	473.107330167264	1	1	1	1	1987.09102049121	1240.00192725465	1
PDHX	202.56926557991	1	1	1	1	1	1	1	106.936832099771
PDK1	118.190345164962	1	1	1	1	1	1	1	1
PDK3	1	241.738471444161	1	1	1	1	1	1	68.5795850755247
PDLIM1	1	1	552.332339356485	1	1	1	127.184012072268	1	1
PDLIM7	1	1	1	1	1	1	230.739023786527	399.619119305419	1
PDXK	438.765288420299	1	1	1	149.042120162524	1	1	1	1
PDZRN4	1	1	1	1	1	1	1	338.260876687374	1
PEAR1	1	1	1	1	1	1	152.762504692311	1	1
PEBP4	1	1	1	1	1	1	1	1	214.003777631638
PECAM1	1	1	1431.76480595956	1	161.828427726465	1	1	1	1
PECR	209.51952962338	1	1	1	1	1	1	1	1
PELI2	89.1025793514907	1	1	1	1	1	259.672873978834	1	1
PEX5L	1	1	1	1	1	1	1	1	126.982332479637
PFKFB1	186.295221794981	1	1	1	1	1	1	1	1
PFN1	1	1	618.801475850809	3843.34923206027	1443.87599876495	1	444.852242120804	363.751773868605	1
PGAM2	1	1	1	1	1	1	1	1	185.127037872788
PGAP1	327.630929981332	843.780787345314	1	1	1	1	1	1	1
PGF	1	1	1	1	1	1	1	198.050965091618	1
PGGHG	1	1	1	168.554191281921	1	1	1	1	1
PGM1	178.553677339008	1	1	1	1	1	1	1	242.442214173065
PGM3	272.714875256996	1	1	1	1	1	1	1	1
PGR	1	1	1	1	1	1	1	1	103.700653240948
PGS1	122.578566563046	1	1	1	237.38908777759	1	1	1	1
PHACTR1	1	1	1	1	217.117212012117	1	1	1	523.388856045208
PHKG1	1	1	1	1	1	1	1	1	128.466419528798
PHLDA1	1	1	1	1	1	1	220.215544720564	1	1
PHLDA2	1	1	1	1	1	1	1	166.68790173541	1
PHLDB2	280.877906553771	262.178433153854	1	1	1	1	239.149229177837	236.497717858246	1
PHLPP1	239.746993303185	1	1	1	1	1	1	148.490912355268	1
PHTF1	1	1	1	152.783613040614	1	1	1	1	1
PID1	288.794369180502	797.476776461636	1	1	732.632938686842	1	210.390506884633	1	1
PIEZO1	278.271346047678	1	1	1	1	1	1	1	1
PIK3AP1	1	1	1	1	357.966848225401	1	1	1	1
PIK3C2B	77.0276535773794	1	276.461952486398	1	1	1	1	1	1
PIK3CD	1	1	1	232.38422495504	158.7206857459	1	1	1	1
PIK3IP1	1	1	1	314.744876730725	1	1	1	1	1
PIK3R3	1	1	143.496992463767	1	1	1	1	1	1
PIK3R5	1	1	1	435.44856489575	408.477261016921	1	1	1	1
PILRA	1	1	1	1	182.992096543841	1	1	1	1
PILRB	228.473093567198	1	1	135.601734313164	1	1	1	1	1
PIM1	152.9001601909	1	1	156.963104525239	1	1	1	1	1
PIN4	1	1	168.321501317656	1	1	1	1	88.516745763968	1
PINK1	1	1	89.9593241106124	1	1	1	1	1	1
[truncated: 989 more rows]
