# Supplementary material for: Application of CIBERSORTx and BayesPrism to deconvolution of bulk RNA-seq data from human myocardium and skeletal muscle
Source: Heliyon. 2025 Feb 10;11(4):e42499. doi: 10.1016/j.heliyon.2025.e42499 (PMC11872574; doi:10.1016/j.heliyon.2025.e42499)
Supplement: Multimedia component 7 [file mmc7.txt]

genesymbols	Adipocytes	Fibroblast	Endothelial	Lymphoid	Myeloid	Neuronal	Pericytes	Smooth_muscle_cells	Atrial_Cardiomyocyte
A1BG	1	1	1	1	1	1	1	1	1
A1BG.AS1	1	1	1	1	1	1	1	1	1
A1CF	1	1	1	1	1	1	1	1	1
A2M	1	1	1304.9706139667	1	1	320.705048574465	821.432775361162	496.067793112741	469.382551274154
A2M.AS1	1	1	1	1	1	1	1	1	1
A2ML1	1	1	1	1	1	1	1	1	1
A2ML1.AS1	1	1	1	1	1	1	1	1	1
A2ML1.AS2	1	1	1	1	1	1	1	1	1
A3GALT2	1	1	1	1	1	1	1	1	1
A4GALT	1	1	1	1	1	1	1	1	83.7188155796551
A4GNT	1	1	1	1	1	1	1	1	1
AAAS	1	1	1	1	1	1	1	1	1
AACS	526.808687548049	1	1	1	1	1	1	1	1
AADAC	1	1	1	1	1	1	1	1	1
AADACL2	1	1	1	1	1	1	1	1	1
AADACL2.AS1	1	1	1	1	1	1	1	1	1
AADACL3	1	1	1	1	1	1	1	1	1
AADACL4	1	1	1	1	1	1	1	1	1
AADAT	1	1	1	1	1	1	1	1	1
AAED1	1	1	1	1	1	1	1	1	1
AAGAB	93.3223973624558	1	1	1	1	1	1	1	1
AAK1	297.396931956657	198.937911758642	411.885963049428	627.586037589821	444.097391690407	382.844905417602	349.164513371336	386.911924195761	333.485221582743
AAMDC	70.185660669735	188.774153831815	118.241236050657	1	1	1	144.527371920799	1	102.996377772682
AAMP	57.0628764798505	1	1	1	1	1	1	1	1
AANAT	1	1	1	1	1	1	1	1	1
AAR2	1	1	1	1	1	1	1	1	1
AARD	1	1	1	1	1	1	1	1	1
AARS	60.6220936559216	1	1	1	1	1	1	1	1
AARS2	1	1	1	1	1	1	1	1	1
AARSD1	1	1	1	1	1	1	1	1	1
AASDH	72.1392619182022	1	1	1	1	1	1	1	1
AASDHPPT	1	1	1	1	1	1	1	1	1
AASS	269.222281398726	1	1	1	1	412.703225017796	1	138.223483558499	1
AATBC	1	1	1	1	1	1	1	1	1
AATF	60.2576879632465	1	1	106.632367208173	103.122561279181	1	1	1	1
AATK	1	1	1	1	1	327.568227210258	1	1	1
AB015752.1	1	1	1	1	1	1	1	1	1
ABALON	1	1	1	1	1	1	1	1	1
ABAT	1	1	1	1	1	1	1	1	1
ABCA1	552.103085652303	146.892977727883	1	1	528.936855363782	289.68096000576	179.572374966909	1	1
ABCA10	194.566263226665	839.624879697966	1	1	1	204.388842825977	1	1	1
ABCA12	1	1	1	1	1	1	1	1	1
ABCA13	1	1	1	1	1	1	1	1	1
ABCA2	1	1	1	1	1	1	1	1	1
ABCA3	1	1	1	1	1	1	1	1	1
ABCA4	1	1	1	1	1	1	1	1	1
ABCA5	286.731277235759	1	1	1	1	1	189.832322204438	112.328009193078	1
ABCA6	302.323430639366	1511.12894737421	1	1	1	1059.97671452076	175.289312911135	1	1
ABCA7	1	1	1	1	1	1	1	1	1
ABCA8	284.580032875603	1921.65440110932	1	1	1	2076.48588580281	179.756433705288	1	96.2281324057662
ABCA9	243.521090670812	1108.9695382969	1	1	1	387.420330121043	1	1	1
ABCA9.AS1	100.162024647535	516.709630926752	1	1	1	278.483212525965	1	1	1
ABCB1	1	1	1	1	1	1	1	1	1
ABCB10	56.7477895892438	1	1	1	1	1	1	1	1
ABCB11	1	1	1	1	1	1	1	1	1
ABCB4	1	1	1	1	1	1	1	1	1
ABCB5	1	1	1	1	1	1	1	1	1
ABCB6	1	1	1	1	1	1	1	1	1
ABCB7	1	1	1	1	1	186.06305845841	134.248286285345	1	88.4445541687234
ABCB8	1	1	1	1	1	1	1	1	1
ABCB9	1	1	1	1	1	1	1	1	1
ABCC1	81.3404196480835	1	161.682641658073	348.510966259764	156.898434115082	1	1	1	84.2951161227998
ABCC10	1	1	1	1	1	1	1	1	1
ABCC11	1	1	1	1	1	1	1	1	1
ABCC12	1	1	1	1	1	1	1	1	1
ABCC2	1	1	1	1	1	1	1	1	1
ABCC3	1	1	1	1	122.471024746696	1	1	1	1
ABCC4	1	245.098574573785	1	1	1	1	1	1	1
ABCC5	1	1	1	1	129.763788391658	1	1	1	248.436388091154
ABCC5.AS1	1	1	1	1	1	1	1	1	1
ABCC6	56.746469445611	1	1	1	1	1	1	1	1
ABCC8	1	1	1	1	1	1	1	1	1
ABCC9	1	1	1	1	1	1	1643.93013202795	1	1
ABCD1	1	1	1	1	1	1	1	1	1
ABCD2	263.764958649278	1	1	1	1	1	1	1	1
ABCD3	94.2452014208398	1	1	1	1	293.786908090429	1	1	92.3175918816245
ABCD4	1	1	1	1	130.436859320983	1	1	1	56.1630520185934
ABCE1	50.539830581415	1	1	1	1	1	1	1	1
ABCF1	81.032084202077	1	1	172.019818776727	1	1	1	1	1
ABCF2	1	1	1	1	1	1	1	1	1
ABCF2.1	1	1	1	1	1	1	1	1	1
ABCF3	1	1	1	1	1	1	1	1	1
ABCG1	1	1	1	1	1	1	1	1	1
ABCG2	1	1	1	1	1	1	1	1	1
ABCG4	1	1	1	1	1	1	1	1	1
ABCG5	1	1	1	1	1	1	1	1	1
ABCG8	1	1	1	1	1	1	1	1	1
ABHD1	1	1	1	1	1	1	1	1	1
ABHD10	1	1	1	1	1	1	1	1	1
ABHD11	1	1	1	1	1	1	1	1	1
ABHD12	70.3249865793454	1	1	1	93.4101454434455	1	1	1	1
ABHD12B	1	1	1	1	1	1	1	1	1
ABHD13	1	1	1	1	1	1	1	1	1
ABHD14A	1	1	1	1	1	1	1	1	1
ABHD14A.ACY1	1	1	1	1	1	1	1	1	1
ABHD14B	1	1	1	1	1	1	1	1	1
ABHD15	1	1	1	1	1	1	1	1	1
ABHD15.AS1	107.317304573179	1	1	1	146.015970919707	1	1	1	115.875078196354
ABHD16A	1	1	1	1	1	1	1	1	1
ABHD16B	1	1	1	1	1	1	1	1	1
ABHD17A	1	1	167.538924445614	143.400542251299	1	1	1	1	1
ABHD17B	1	1	1	1	1	1	1	1	1
ABHD17C	1	1	1	1	1	1	1	1	1
ABHD18	118.2355037426	209.17787946122	1	1	120.661715363279	264.325311388587	158.16874637123	153.951405173994	180.657667398994
ABHD2	116.644712187073	1	1	1	122.213638707669	1	186.640340789376	339.601106624195	368.383323598728
ABHD3	79.3689593775033	1	1	251.316303392649	184.384304015545	231.551075706645	1	1	1
ABHD4	1	1	1	1	1	1	1	1	1
ABHD5	191.865811074986	1	1	1	1	1	1	1	1
ABHD6	1	1	1	1	1	1	1	1	1
ABHD8	1	1	1	1	1	1	1	1	1
ABI1	55.5684325515524	1	129.655233252011	190.277537696182	176.643117949716	208.033570824801	1	85.185269127921	1
ABI2	92.4609009803003	157.800583973384	143.177153342942	1	1	1	212.068048141191	219.331902554985	147.438438097482
ABI3	1	1	1	163.254431716125	96.6141745298103	1	1	1	1
ABI3BP	155.459462576434	694.183091002122	1	1	1	1	1	1	1
ABL1	419.351316702197	368.180006584682	219.47271168412	1	262.173540666199	314.009123246279	301.689903929519	264.288309527174	132.927639255779
ABL2	232.104398728007	164.784475135173	1	1	380.841224198737	540.094513207382	1	105.489681066823	42.6222824715589
ABLIM1	377.322013865067	344.405915368844	1067.28184291325	1	1	863.185356607512	1	1	1958.50221855214
ABLIM2	1	1	1	1	1	1	1	1	1
ABLIM3	1	1	402.753934539799	1	1	1	1	1	131.092131695714
ABO	1	1	1	1	1	1	1	1	1
ABR	241.383492256764	1	184.315386141739	191.338709823009	547.080533890335	1	1	135.615203945141	142.376642846721
ABRA	1	1	1	1	1	1	1	1	105.246482165949
ABRACL	1	1	1	120.116396458399	125.38983251151	1	1	1	1
ABRAXAS1	1	1	1	1	1	1	1	1	1
ABRAXAS2	1	1	1	1	1	1	1	1	1
ABT1	1	1	1	1	1	1	1	1	1
ABTB1	1	1	1	1	1	1	1	1	1
ABTB2	230.0477189281	455.744443885574	1	1	1	1	1	1	182.824157553972
AC000032.1	1	1	1	1	1	1	1	1	1
AC000035.1	1	1	1	1	1	1	1	1	1
AC000036.1	1	1	1	1	1	1	1	1	1
AC000058.1	1	1	1	1	1	1	1	1	1
AC000061.1	1	1	1	1	1	1	1	1	1
AC000067.1	1	1	1	1	1	1	1	1	1
AC000068.1	1	1	1	1	1	1	1	1	1
AC000068.2	1	1	1	1	1	1	1	1	1
AC000068.3	1	1	1	1	1	1	1	1	1
AC000093.1	1	1	1	1	1	1	1	1	1
AC000099.1	1	1	1	1	1	1	1	1	1
AC000123.1	1	1	1	1	1	1	1	1	1
AC000124.1	1	1	1	1	1	1	1	1	1
AC000372.1	1	1	1	1	1	1	1	1	1
AC000403.1	1	1	1	1	1	1	1	1	1
AC001226.1	1	1	1	1	1	1	1	1	1
AC001226.2	153.997422227937	176.94719687562	1	1	1	1	1	1	1
AC002056.2	1	1	1	1	1	1	1	1	1
AC002064.1	1	1	1	1	1	1	1	1	1
AC002064.2	1	1	1	1	1	1	1	1	1
AC002066.1	210.129485256654	1	1	1	1	1	1	144.566502702675	206.028713628356
AC002070.1	1	1	1	1	1	1	1	1	1
AC002074.1	1	1	1	1	1	1	1	1	1
AC002076.1	1	1	1	1	1	1	1	1	1
AC002091.1	1	1	1	1	1	1	1	1	1
AC002091.2	1	1	1	1	1	1	1	1	1
AC002094.2	1	1	1	1	1	1	1	1	1
AC002094.3	1	1	1	1	1	1	1	1	1
AC002101.1	1	1	1	1	1	1	1	1	1
AC002115.1	1	1	1	1	1	1	1	1	1
AC002116.2	1	1	1	1	1	1	1	1	1
AC002127.2	1	1	1	1	1	1	1	1	1
AC002128.2	1	1	1	1	1	1	1	1	1
AC002306.1	1	1	1	1	1	1	1	1	1
AC002310.1	1	1	1	1	1	1	1	1	1
AC002310.2	1	1	1	1	1	1	1	1	1
AC002310.4	1	1	1	1	1	1	1	1	1
AC002310.5	1	1	1	1	1	1	1	1	1
AC002347.1	1	1	1	1	1	1	1	1	1
AC002347.2	1	1	1	1	1	1	1	1	1
AC002351.1	1	1	1	1	1	1	1	1	1
AC002368.1	1	1	1	1	1	1	1	1	1
AC002375.1	1	1	1	1	1	1	1	1	1
AC002378.1	1	1	1	1	1	1	1	1	1
AC002383.1	1	1	1	1	1	1	1	1	1
AC002384.1	1	1	1	1	1	1	1	1	1
AC002386.1	1	1	1	1	1	1	1	1	1
AC002398.1	1	1	1	1	1	1	1	1	1
AC002398.2	1	1	1	1	1	1	1	1	1
AC002401.1	1	1	1	1	1	1	1	1	1
AC002401.2	1	1	1	1	1	1	1	1	1
AC002401.3	1	1	1	1	1	1	1	1	1
AC002401.4	1	1	1	1	1	1	1	1	1
AC002428.1	1	1	1	1	1	1	1	1	1
AC002428.2	1	1	1	1	1	1	1	1	1
AC002429.2	1	1	1	1	1	1	1	1	99.8774432471453
AC002451.1	1	1	1	1	1	1	1	1	1
AC002454.1	1	1	1	1	1	1	1	1	1
AC002456.1	1	1	1	1	1	1	1	1	1
AC002463.1	1	1	1	1	1	1	1	1	1
AC002464.1	1	1	1	1	1	1	1	1	1
AC002465.1	1	1	1	1	1	1	1	1	1
AC002467.1	1	1	1	1	1	1	1	1	1
AC002470.1	1	1	1	1	1	1	1	1	1
AC002472.1	1	1	1	1	1	1	1	1	1
AC002480.2	1	1	1	1	1	1	1	1	1
AC002480.3	1	1	1	1	1	1	1	1	1
AC002480.4	1	1	1	1	1	1	1	1	1
AC002511.1	1	1	1	1	1	1	1	1	1
AC002511.2	1	1	1	1	1	1	1	1	1
AC002546.1	144.233707774995	1	1	1	1	1	1	1	1
AC002550.1	1	1	1	1	1	1	1	1	1
AC002550.2	1	1	1	1	1	1	1	1	1
AC002553.1	1	1	1	1	1	1	1	1	1
AC002553.2	1	1	1	1	1	1	1	1	1
AC002558.2	1	1	1	1	1	1	1	1	1
AC002563.1	1	1	1	1	1	1	1	1	1
AC002985.1	1	1	1	1	1	1	1	1	1
AC002996.1	1	1	1	1	1	1	1	1	1
AC003001.1	1	1	1	1	1	1	1	1	1
AC003002.1	1	1	1	1	1	1	1	1	1
AC003002.2	1	1	1	1	1	1	1	1	1
AC003002.3	1	1	1	1	1	1	1	1	1
AC003005.1	1	1	1	1	1	1	1	1	1
AC003005.2	1	1	1	1	1	1	1	1	1
AC003006.1	1	1	1	1	1	1	1	1	1
AC003009.1	1	1	1	1	1	1	1	1	1
AC003035.1	1	1	1	1	1	1	1	1	1
AC003035.2	1	1	1	1	1	1	1	1	1
AC003043.1	1	1	1	1	1	1	1	1	1
AC003043.2	1	1	1	1	1	1	1	1	1
AC003070.1	1	1	1	1	1	1	1	1	1
AC003070.2	1	1	1	1	1	1	1	1	1
AC003084.1	1	1	1	1	1	1	1	1	1
AC003087.1	1	1	1	1	1	1	1	1	1
AC003092.1	1	1	1	1	1	1	1	1	1
AC003092.2	1	1	1	1	1	1	1	1	1
AC003098.1	1	1	1	1	1	1	1	1	1
AC003101.1	1	1	1	1	1	1	1	1	1
AC003101.2	1	1	1	1	1	1	1	1	1
AC003102.1	1	1	1	1	1	1	1	1	1
AC003666.1	1	1	1	1	1	1	1	1	1
AC003681.1	1	1	1	1	1	1	1	1	1
AC003682.1	1	1	1	1	1	1	1	1	1
AC003684.1	1	1	1	1	1	1	1	1	1
AC003685.1	1	1	1	1	1	1	1	1	1
AC003688.1	1	1	1	1	1	1	1	1	1
AC003688.2	1	1	1	1	1	1	1	1	1
AC003956.1	1	1	1	1	1	1	1	1	1
AC003958.2	1	1	1	1	1	1	1	1	1
AC003965.1	1	1	1	1	1	1	1	1	1
AC003965.2	1	1	1	1	1	1	1	1	1
AC003973.1	1	1	1	1	1	1	1	1	1
AC003973.2	1	1	1	1	1	1	1	1	1
AC003975.1	1	1	1	1	1	1	1	1	1
AC003982.1	1	1	1	1	1	1	1	1	1
AC003984.1	1	1	1	1	1	1	1	1	1
AC003985.1	1	1	1	1	1	1	1	1	1
AC003985.2	1	1	1	1	1	1	1	1	1
AC003986.1	1	1	1	1	1	1	1	1	1
AC003986.2	1	1	1	1	1	1	1	1	1
AC003986.3	1	1	1	1	1	1	1	1	1
AC003988.1	1	1	1	1	1	1	1	1	1
AC003991.1	1	1	1	1	1	1	493.503033817275	1	1
AC003991.2	1	1	1	1	1	1	1	1	1
AC004009.1	1	1	1	1	1	1	1	1	1
AC004012.1	1	1	1	1	1	1	1	1	1
AC004014.1	1	1	1	1	1	1	1	1	1
AC004023.1	1	1	1	1	1	1	1	1	1
AC004034.1	1	1	1	1	1	1	1	1	1
AC004039.1	1	1	1	1	1	1	1	1	1
AC004052.1	1	1	1	1	1	1	1	1	1
AC004053.1	1	1	1	1	1	1	1	1	1
AC004054.1	1	1	1	1	1	1	1	1	1
AC004063.1	1	1	1	1	1	1	1	1	1
AC004066.2	1	1	1	1	1	1	1	1	1
AC004067.1	1	1	1	1	1	1	1	1	1
AC004069.1	1	1	1	1	1	1	1	1	1
AC004076.1	1	1	1	1	1	1	1	1	103.665419600559
AC004076.2	1	1	1	1	1	1	1	1	1
AC004080.1	1	1	1	1	1	1	1	1	1
AC004080.2	1	1	1	1	1	1	1	1	1
AC004080.3	1	1	1	1	1	1	1	1	1
AC004112.1	1	1	1	1	1	1	1	1	1
AC004130.1	1	1	1	1	1	1	1	1	1
AC004147.2	1	1	1	1	1	1	1	1	1
AC004147.3	1	1	1	1	1	1	1	1	1
AC004148.1	1	1	1	1	1	1	1	1	1
AC004148.2	1	1	1	1	1	1	1	1	1
AC004149.1	1	1	1	1	1	1	1	1	1
AC004156.1	1	1	1	1	1	1	1	1	1
AC004158.1	1	1	1	1	1	1	1	1	1
AC004160.2	1	1	1	1	1	1	1	1	1
AC004217.1	1	1	1	1	1	1	1	1	1
AC004221.1	1	1	1	1	1	1	1	1	1
AC004223.2	1	1	1	1	1	1	1	1	1
AC004223.3	1	1	1	1	1	1	1	1	1
AC004223.4	1	1	1	1	1	1	1	1	1
AC004231.1	1	1	1	1	1	1	1	1	1
AC004231.3	1	1	1	1	1	1	1	1	1
AC004232.2	1	1	1	1	1	1	1	1	1
AC004233.2	1	1	1	1	1	1	1	1	1
AC004233.3	1	1	1	1	1	1	1	1	1
AC004233.4	1	1	1	1	1	1	1	1	1
AC004241.1	1	1	1	1	1	1	1	1	1
AC004241.2	1	1	1	1	1	1	1	1	1
AC004253.1	1	1	1	1	1	1	1	1	1
AC004253.2	1	1	1	1	1	1	1	1	1
AC004257.1	1	1	1	1	1	1	1	1	1
AC004263.1	1	1	1	1	1	1	1	1	1
AC004264.1	1	1	1	1	1	1	1	1	1
AC004381.1	1	1	1	1	1	1	1	1	1
AC004408.1	1	1	1	1	1	1	1	1	1
AC004415.1	1	1	1	1	1	1	1	1	1
AC004448.1	1	1	1	1	1	1	1	1	1
AC004448.2	1	1	1	1	1	1	1	1	1
AC004448.3	1	1	1	1	1	1	1	1	1
AC004449.1	1	1	1	1	1	1	1	1	1
AC004466.1	1	1	1	1	1	1	1	1	1
AC004466.3	1	1	1	1	1	1	1	1	1
AC004470.1	1	1	1	1	1	1	1	1	1
AC004471.1	1	1	1	1	1	1	1	1	1
AC004471.2	1	1	1	1	1	1	1	1	1
AC004477.2	1	1	1	1	1	1	1	1	1
AC004477.3	1	1	1	1	1	1	1	1	1
AC004485.1	1	1	1	1	1	1	1	1	1
AC004490.1	1	1	1	1	1	1	1	1	1
AC004492.1	1	1	1	1	1	1	1	1	1
AC004494.1	1	1	1	1	1	1	1	1	1
AC004520.1	1	1	1	1	1	1	1	1	1
AC004522.2	1	1	1	1	1	1	1	1	1
AC004528.1	1	1	1	1	1	1	1	1	1
AC004528.2	1	1	1	1	1	1	1	1	1
AC004540.1	1	1	1	1	1	1	1	1	1
AC004540.2	1	1	1	1	1	1	1	1	1
AC004542.1	1	1	1	1	1	1	1	1	1
AC004542.2	1	1	1	1	1	1	1	1	1
AC004543.1	1	1	1	1	1	1	1	1	1
AC004551.1	1	1	1	1	1	1	1	1	1
AC004554.2	1	1	1	1	1	1	1	1	1
AC004556.1	1	1	1	1	1	1	1	1	1
AC004584.1	1	1	1	1	1	1	1	1	1
AC004585.1	1	1	1	1	1	1	1	1	1
AC004590.1	1	1	1	1	1	1	1	1	1
AC004593.1	1	1	1	1	1	1	1	1	1
AC004593.3	1	1	1	1	1	1	1	1	1
AC004594.1	1	1	1	1	1	1	1	1	1
AC004596.1	1	1	1	1	1	1	1	1	1
AC004597.1	1	1	1	1	1	1	1	1	1
AC004637.1	1	1	1	1	1	1	1	1	1
AC004672.1	1	1	1	1	1	1	1	1	1
AC004674.1	1	1	1	1	1	1	1	1	1
AC004687.1	1	1	1	186.732766361584	115.098962301881	1	1	1	1
AC004690.2	1	1	1	1	1	1	1	1	1
AC004691.1	1	1	1	1	1	1	1	1	1
AC004691.2	1	1	1	1	1	1	1	1	1
AC004692.2	1	1	1	1	1	1	1	1	1
AC004702.1	1	1	1	1	1	1	1	1	1
AC004704.1	1	1	1	1	1	1	1	1	1
AC004706.1	1	1	1	1	1	1	1	1	1
AC004707.1	1	1	1	1	1	1	1	1	1
AC004754.1	1	1	1	1	1	1	1	1	1
AC004771.1	1	1	1	1	1	1	1	1	1
AC004771.2	1	1	1	1	1	1	1	1	1
AC004771.3	1	1	1	1	1	1	1	1	1
AC004771.4	1	1	1	1	1	1	1	1	1
AC004771.5	1	1	1	1	1	1	1	1	1
AC004775.1	1	1	1	1	1	1	1	1	1
AC004784.1	1	1	1	1	1	1	1	1	1
AC004801.3	1	1	1	1	1	1	1	1	1
AC004801.4	1	1	1	1	1	1	1	1	1
AC004801.5	1	1	1	1	1	1	1	1	1
AC004801.6	1	1	1	1	1	1	1	1	1
AC004803.1	1	1	1	1	1	1	1	1	1
AC004805.1	1	1	1	1	1	1	1	1	1
AC004812.2	1	1	1	1	1	1	1	1	1
AC004816.1	1	1	1	1	1	1	1	1	1
AC004816.2	1	1	1	1	1	1	1	1	1
AC004817.1	1	1	1	1	1	1	1	1	1
AC004817.2	1	1	1	1	1	1	1	1	1
AC004817.3	1	1	1	1	1	1	1	1	1
AC004817.4	1	1	1	1	1	1	1	1	1
AC004824.1	1	1	1	1	1	1	1	1	1
AC004825.2	1	1	1	1	1	1	1	1	1
AC004828.1	1	1	1	1	1	1	1	1	1
AC004830.1	1	1	1	1	1	1	1	1	1
AC004832.1	1	1	1	1	1	1	1	1	1
AC004832.3	1	1	1	1	1	1	1	1	1
AC004832.6	1	1	1	1	1	1	1	1	1
AC004834.1	1	1	1	1	1	1	1	1	1
AC004835.1	1	1	1	1	1	1	1	1	1
AC004837.2	1	1	1	1	1	1	1	1	1
AC004837.3	1	1	1	1	1	1	1	1	1
AC004839.1	1	1	1	1	1	1	1	1	1
AC004846.1	1	1	1	1	1	1	1	1	1
AC004846.2	1	1	1	1	1	1	1	1	1
AC004852.2	1	1	1	1	1	1	1	1	1
AC004854.2	1	1	1	1	1	1	1	1	1
AC004862.1	1	1	1	1	1	1	1	1	1
AC004865.2	1	1	1	1	1	1	1	1	1
AC004869.1	1	1	1	1	1	1	1	1	1
AC004869.2	1	1	1	1	1	1	1	1	1
AC004870.3	1	1	1	1	1	1	1	1	1
AC004870.4	1	1	1	1	1	1	1	1	1
AC004872.1	1	1	1	1	1	1	1	1	1
AC004875.1	1	1	1	1	1	1	1	1	1
AC004877.1	1	1	1	1	1	1	1	1	1
AC004882.1	1	1	1	1	1	1	1	1	1
AC004882.2	1	1	1	1	1	1	1	1	1
AC004884.2	1	1	1	1	1	1	1	1	1
AC004888.1	1	1	1	1	1	1	1	1	1
AC004889.1	1	1	1	1	1	1	1	1	1
AC004895.1	1	1	1	1	1	1	1	1	1
AC004906.1	1	1	1	1	1	1	1	1	1
AC004908.1	1	1	1	1	1	1	1	1	1
AC004908.3	1	1	1	1	1	1	1	1	1
AC004918.1	1	1	1	1	1	1	1	1	1
AC004920.1	1	1	1	1	1	1	1	1	1
AC004921.1	1	1	1	1	1	1	1	1	1
AC004922.1	1	1	1	1	1	1	1	1	1
AC004923.4	1	1	1	1	1	1	1	1	1
AC004930.1	1	1	1	1	1	1	1	1	1
AC004936.1	1	1	1	1	1	1	1	1	1
AC004941.1	1	1	1	1	1	1	1	1	1
AC004943.1	1	1	1	1	1	1	1	1	1
AC004943.2	1	1	1	1	1	1	1	1	1
AC004943.3	1	1	1	1	1	1	1	1	1
AC004944.1	1	1	1	1	1	1	1	1	1
AC004946.1	1	1	1	1	1	1	1	1	1
AC004947.1	1	1	1	1	1	1	1	1	1
AC004948.1	1	1	1	1	1	1	1	1	1
AC004949.1	1	1	1	1	1	1	1	1	1
AC004951.1	1	1	1	1	1	1	1	1	1
AC004969.1	1	1	1	1	1	1	1	1	1
AC004973.1	1	1	1	1	1	1	1	1	1
AC004975.2	1	1	1	1	1	1	1	1	1
AC004982.1	1	1	1	1	1	1	1	1	1
AC004982.2	1	1	1	1	1	1	1	1	1
AC004988.1	1	1	1	1	1	1	1	1	1
AC004990.1	1	1	1	1	1	1	1	1	1
AC004994.1	1	1	1	1	1	1	1	1	1
AC004997.1	1	1	1	1	1	1	1	1	1
AC005005.3	1	1	1	1	1	1	1	1	1
AC005008.2	1	1	1	1	1	1	1	1	1
AC005009.1	1	1	1	1	1	1	1	1	1
AC005009.2	1	1	1	1	1	1	1	1	1
AC005013.1	1	1	1	1	1	1	1	1	1
AC005014.2	1	1	1	1	1	1	1	1	1
AC005014.3	1	1	1	1	1	1	1	1	1
AC005019.2	1	1	1	1	1	1	1	1	1
AC005020.2	1	1	1	1	1	1	1	1	1
AC005021.1	1	1	1	1	1	1	1	1	1
AC005034.2	1	1	1	1	1	1	1	1	1
AC005034.3	1	1	1	1	1	1	1	1	1
AC005034.4	1	1	1	1	1	1	1	1	1
AC005037.1	94.8871635410312	1	1	1	1	1	1	1	1
AC005041.1	1	1	1	1	1	1	1	1	1
AC005041.3	1	1	1	1	1	1	1	1	1
AC005042.2	1	1	1	1	1	1	1	1	1
AC005046.1	1	1	1	1	1	1	1	1	1
AC005050.1	1	1	1	1	1	1	1	1	1
AC005064.1	1	1	1	1	1	1	1	1	1
AC005070.3	1	1	1	1	1	1	1	1	1
AC005076.1	1	1	1	1	1	1	1	1	1
AC005082.1	1	1	1	1	1	1	1	1	1
AC005086.1	1	1	1	1	1	1	1	1	1
AC005090.1	1	1	1	1	1	1	1	1	1
AC005091.1	1	1	1	1	1	1	1	1	1
AC005096.1	1	1	1	1	1	1	1	1	1
AC005104.1	1	1	1	1	1	1	1	1	1
AC005144.1	1	1	1	1	1	1	1	1	1
AC005150.1	1	1	1	1	1	1	1	1	1
AC005154.4	1	1	1	1	1	1	1	1	1
AC005154.5	1	1	1	1	1	1	1	1	1
AC005154.6	61.9457890162972	1	1	1	1	1	1	1	1
AC005162.1	1	1	1	1	1	1	1	1	1
AC005162.2	1	1	1	1	1	1	1	1	1
AC005162.3	1	1	1	1	1	1	1	1	1
AC005165.1	102.7015199017	336.513349010108	1	1	1	1	1	1	1
AC005180.1	1	1	1	1	1	1	1	1	1
AC005180.2	1	1	1	1	1	1	1	1	1
AC005186.1	1	1	1	1	1	1	1	1	1
AC005197.1	1	1	1	1	1	1	1	1	1
AC005208.1	1	1	1	1	1	1	1	1	1
AC005209.1	1	1	1	1	1	1	1	1	1
AC005220.1	1	1	1	1	1	1	1	1	1
AC005224.1	1	1	1	1	1	1	1	1	1
AC005224.2	1	1	1	1	1	1	1	1	1
AC005224.3	1	1	1	1	1	1	1	1	1
AC005224.4	1	1	1	1	1	1	1	1	1
AC005225.2	1	1	1	1	1	1	1	1	1
AC005225.3	1	1	1	1	1	1	1	1	1
AC005229.4	1	1	1	1	1	1	1	1	1
AC005232.1	1	1	1	1	1	1	1	1	1
AC005234.1	1	1	1	1	1	1	1	1	1
AC005237.1	107.320418622951	327.58268089613	1	1	1	1	1	1	1
AC005244.2	1	1	1	1	1	1	1	1	1
AC005253.1	1	1	1	1	1	1	1	1	1
AC005253.2	1	1	1	1	1	1	1	1	1
AC005256.1	1	1	1	1	1	1	1	1	1
AC005258.1	1	1	1	1	1	1	1	1	1
AC005261.1	1	1	1	1	1	1	1	1	1
AC005261.2	1	1	1	1	1	1	1	1	1
AC005261.3	1	1	1	1	1	1	1	1	1
AC005262.2	1	1	1	1	1	1	1	1	1
AC005264.1	1	1	1	1	1	1	1	1	1
AC005277.1	1	1	1	1	1	1	1	1	1
AC005277.2	1	1	1	1	1	1	1	1	1
AC005280.2	1	1	1	1	1	1	1	1	1
AC005281.1	1	1	1	1	1	1	1	1	1
AC005288.1	1	1	1	1	1	1	1	1	1
AC005291.1	1	1	1	1	1	1	1	1	1
AC005291.2	1	1	1	1	1	1	1	1	1
AC005303.1	1	1	1	1	1	1	1	1	1
AC005304.1	1	1	1	1	1	1	1	1	1
AC005304.2	1	1	1	1	1	1	1	1	1
AC005304.3	1	1	1	1	1	1	1	1	1
AC005307.1	1	1	1	1	1	1	1	1	1
AC005323.1	1	1	1	1	1	1	1	1	1
AC005323.2	1	1	1	1	1	1	1	1	1
AC005324.1	1	1	1	1	1	1	1	1	1
AC005324.2	1	1	1	1	1	1	1	1	1
AC005324.3	1	1	1	1	1	1	1	1	1
AC005324.4	1	1	1	1	1	1	1	1	1
AC005324.5	1	1	1	1	1	1	1	1	1
AC005329.1	1	1	1	1	1	1	1	1	1
AC005329.2	1	1	1	1	1	1	1	1	1
AC005329.3	1	1	1	1	1	1	1	1	1
AC005330.1	1	1	1	1	1	1	1	1	1
AC005332.1	1	1	1	1	1	1	1	1	1
AC005332.3	1	1	1	1	1	1	1	1	1
AC005332.4	1	1	1	1	1	1	1	1	1
AC005332.5	1	1	1	1	1	1	1	1	1
AC005332.6	1	1	1	1	1	1	1	1	1
AC005332.7	1	1	1	1	1	1	1	1	1
AC005332.8	1	1	1	1	1	1	1	1	1
AC005339.1	1	1	1	1	1	1	1	1	1
AC005342.1	1	1	1	1	1	1	1	1	1
AC005342.2	1	1	1	1	1	1	1	1	1
AC005344.1	1	1	1	1	1	1	1	1	1
AC005355.1	1	1	1	1	1	1	1	1	1
AC005358.1	1	1	1	1	1	1	1	217.055762698141	230.335202263595
AC005358.2	1	1	1	1	1	1	1	1	1
AC005363.2	1	1	1	1	1	1	1	1	1
AC005379.1	1	1	1	1	1	1	1	1	1
AC005381.1	1	1	1	1	1	1	1	1	1
AC005383.1	1	1	1	1	1	1	1	1	1
AC005387.1	1	1	1	1	1	1	1	1	1
AC005387.2	1	1	1	1	1	1	1	1	1
AC005392.1	1	1	1	1	1	1	1	1	1
AC005392.2	1	1	1	1	1	1	1	1	1
AC005392.3	1	1	1	1	1	1	1	1	1
AC005393.1	1	1	1	1	1	1	1	1	1
AC005394.1	1	1	1	1	1	1	1	1	1
AC005410.2	1	1	1	1	1	1	1	1	1
AC005476.2	1	1	1	1	1	1	1	1	1
AC005479.1	1	1	1	1	1	1	1	1	1
AC005479.2	1	1	1	1	1	1	1	1	1
AC005480.1	58.0214573310887	1	1	1	1	1	1	1	1
AC005481.1	1	1	1	1	1	1	1	1	1
AC005482.1	1	1	1	1	1	1	1	1	1
AC005486.1	1	1	1	1	1	1	1	1	1
AC005487.1	1	1	1	1	1	1	1	1	1
AC005498.1	1	1	1	1	1	1	1	1	1
AC005498.2	1	1	1	1	1	1	1	1	1
AC005498.3	1	1	1	1	1	1	1	1	1
AC005515.2	1	1	1	1	1	1	1	1	1
AC005520.1	1	1	1	1	1	1	1	1	1
AC005520.2	1	1	1	1	1	1	1	1	1
AC005520.5	1	1	1	1	1	1	1	1	1
AC005522.1	1	1	1	1	1	1	1	1	1
AC005523.1	1	1	1	1	1	1	1	1	1
AC005523.2	1	1	1	1	1	1	1	1	1
AC005534.1	1	1	1	1	1	1	1	1	1
AC005537.1	1	1	1	1	1	1	1	1	1
AC005538.1	1	1	1	1	1	1	1	1	1
AC005540.1	1	1	1	1	1	1	1	1	1
AC005544.1	1	1	1	1	1	1	1	1	1
AC005544.2	1	1	1	1	1	1	1	1	1
AC005546.1	1	1	1	1	1	1	1	1	1
AC005549.1	1	1	1	1	1	1	1	1	1
AC005550.1	1	1	1	1	1	1	1	1	1
AC005550.2	1	1	1	1	1	1	1	1	1
AC005551.1	1	1	1	1	1	1	1	1	1
AC005552.1	1	1	1	1	1	1	1	1	1
AC005580.1	1	1	1	1	1	1	1	1	1
AC005586.1	1	1	1	1	1	1	1	1	1
AC005592.1	1	1	1	1	1	1	1	1	1
AC005597.1	1	1	1	1	1	1	1	1	1
AC005606.1	1	1	1	1	1	1	1	1	1
AC005606.2	1	1	1	1	1	1	1	1	1
AC005609.1	1	1	1	1	1	1	1	1	1
AC005609.2	1	1	1	1	1	1	1	1	1
AC005609.3	1	1	1	1	1	1	1	1	1
AC005609.4	1	1	1	1	1	1	1	1	1
AC005609.5	1	1	1	1	1	1	1	1	1
AC005614.1	1	1	1	1	1	1	1	1	1
AC005616.1	1	1	1	1	1	1	1	1	1
AC005618.1	1	1	1	1	1	1	1	1	1
AC005618.2	1	1	1	1	1	1	1	1	1
AC005618.3	1	1	1	1	1	1	1	1	1
AC005625.1	1	1	1	1	1	1	1	1	1
AC005632.4	1	1	1	1	1	1	1	1	1
AC005670.1	1	1	1	1	1	1	1	1	1
AC005670.2	1	1	1	1	1	1	1	1	1
AC005674.1	1	1	1	1	1	1	1	1	1
AC005692.1	1	1	1	1	1	1	1	1	1
AC005692.2	1	1	1	1	1	1	1	1	1
AC005695.1	1	1	1	1	1	1	1	1	1
AC005695.2	1	1	1	1	1	1	1	1	1
AC005695.3	1	1	1	1	1	1	1	1	1
AC005696.1	1	1	1	1	1	1	1	1	1
AC005696.2	1	1	1	1	1	1	1	1	1
AC005696.3	1	1	1	1	1	1	1	1	1
AC005696.4	1	1	1	1	1	1	1	1	1
AC005697.1	1	1	1	1	1	1	1	1	1
AC005697.2	1	1	1	1	1	1	1	1	1
AC005699.1	1	1	1	1	1	1	1	1	1
AC005702.1	1	1	1	1	1	1	1	1	1
AC005703.1	1	1	1	1	1	1	1	1	1
AC005703.2	1	1	1	1	1	1	1	1	1
AC005703.3	1	1	1	1	1	1	1	1	1
AC005703.4	1	1	1	1	1	1	1	1	1
AC005722.2	1	1	1	1	1	1	1	1	1
AC005722.3	1	1	1	1	1	1	1	1	1
AC005725.1	1	1	1	1	1	1	1	1	1
AC005726.1	1	1	1	1	1	1	1	1	1
AC005726.2	1	1	1	1	1	1	1	1	1
AC005726.4	1	1	1	1	1	1	1	1	1
AC005726.5	1	1	1	1	1	1	1	1	1
AC005730.2	1	1	1	1	1	1	1	1	1
AC005736.3	1	1	1	1	1	1	1	1	1
AC005740.3	1	1	1	1	1	1	1	1	1
AC005740.4	1	1	1	1	1	1	1	1	1
AC005746.2	1	1	1	1	1	1	1	1	1
AC005746.3	1	1	1	1	1	1	1	1	1
AC005753.1	1	1	1	1	1	1	1	1	1
AC005757.1	1	1	1	1	1	1	1	1	1
AC005759.1	1	1	1	1	1	1	1	1	1
AC005772.1	1	1	1	1	1	1	1	1	1
AC005774.1	1	1	1	1	1	1	1	1	1
AC005775.1	1	1	1	1	1	1	1	1	1
AC005776.2	1	1	1	1	1	1	1	1	1
AC005779.1	1	1	1	1	1	1	1	1	1
AC005779.2	1	1	1	1	1	1	1	1	1
AC005786.2	1	1	1	1	1	1	1	1	1
AC005786.3	1	1	1	1	1	1	1	1	1
AC005789.1	1	1	1	1	1	1	1	1	1
AC005790.1	1	1	1	1	1	1	1	1	1
AC005808.1	1	1	1	1	1	1	1	1	1
AC005821.1	1	1	1	1	1	1	1	1	1
AC005823.1	1	1	1	1	1	1	1	1	1
AC005823.2	1	1	1	1	1	1	1	1	1
AC005828.1	1	1	1	1	1	1	1	1	1
AC005828.2	1	1	1	1	1	1	1	1	1
AC005828.3	1	1	1	1	1	1	1	1	1
AC005828.4	1	1	1	1	1	1	1	1	1
AC005828.5	1	1	1	1	1	1	1	1	1
AC005832.4	1	1	1	1	1	1	1	1	1
AC005833.1	1	1	1	1	1	1	1	1	1
AC005833.2	1	1	1	1	1	1	1	1	1
AC005833.3	1	1	1	1	1	1	1	1	1
AC005837.1	1	1	1	1	1	1	1	1	1
AC005837.2	1	1	1	1	1	1	1	1	1
AC005837.3	1	1	1	1	1	1	1	1	1
AC005838.2	1	1	1	1	1	1	1	1	1
AC005840.2	1	1	1	1	1	1	1	1	1
AC005840.4	1	1	1	1	1	1	1	1	1
AC005841.1	1	1	1	1	1	1	1	1	1
AC005842.1	1	1	1	1	1	1	1	1	1
AC005845.1	1	1	1	1	1	1	1	1	1
AC005856.1	1	1	1	1	1	1	1	1	1
AC005863.1	1	1	1	1	1	1	1	1	1
AC005865.1	1	1	1	1	1	1	1	1	1
AC005871.1	1	1	1	1	1	1	1	1	1
AC005871.2	1	1	1	1	1	1	1	1	1
AC005884.1	1	1	1	1	1	1	1	1	1
AC005884.2	1	1	1	1	1	1	1	1	1
AC005899.1	1	1	1	1	1	1	1	1	1
AC005899.3	1	1	1	1	1	1	1	1	1
AC005899.5	1	1	1	1	1	1	1	1	1
AC005899.6	1	1	1	1	1	1	1	1	1
AC005899.7	1	1	1	1	1	1	1	1	1
AC005899.8	1	1	1	1	1	1	1	1	1
AC005901.1	1	1	1	1	1	1	1	1	1
AC005908.2	1	1	1	1	1	1	1	1	1
AC005909.1	1	1	1	1	1	1	1	1	1
AC005920.1	1	1	1	1	1	1	1	1	1
AC005920.2	1	1	1	1	1	1	1	1	1
AC005920.3	1	1	1	1	1	1	1	1	1
AC005920.4	1	1	1	1	1	1	1	1	1
AC005921.2	1	1	1	1	1	1	1	1	1
AC005943.1	1	1	1	1	1	1	1	1	1
AC005944.1	1	1	1	1	1	1	1	1	1
AC005954.2	1	1	1	1	1	1	1	1	1
AC005962.1	1	1	1	1	1	1	1	1	1
AC005972.1	1	1	1	1	1	1	1	1	1
AC005972.4	1	1	1	1	1	1	1	1	1
AC005993.1	1	1	1	1	1	1	1	1	1
AC005996.1	1	1	1	1	1	1	1	1	1
AC005999.1	1	1	1	1	1	1	1	1	1
AC006004.1	1	1	1	1	1	1	1	1	1
AC006007.1	1	1	1	1	1	1	1	1	1
AC006012.1	1	1	1	1	1	1	1	1	1
AC006013.1	1	1	1	1	1	1	1	1	1
AC006017.1	1	1	1	1	1	1	1	1	1
AC006019.1	1	1	1	1	1	1	1	1	1
AC006019.2	1	1	1	1	1	1	1	1	1
AC006019.3	1	1	1	1	1	1	1	1	1
AC006026.3	1	1	1	1	1	1	1	1	1
AC006027.1	1	1	1	1	1	1	1	1	1
AC006030.1	1	1	1	1	1	1	198.345725222035	1	1
AC006033.2	1	1	1	1	1	1	1	1	1
AC006037.1	1	1	1	1	1	1	1	1	1
AC006041.1	1	1	1	1	1	1	1	1	1
AC006042.1	1	1	1	1	1	1	1	1	1
AC006042.2	1	1	1	1	1	1	1	1	1
AC006042.4	1	1	1	1	1	1	1	1	1
AC006055.1	1	1	1	1	1	1	1	1	1
AC006058.1	1	1	1	1	1	1	1	1	1
AC006058.2	1	1	1	1	1	1	1	1	1
AC006058.3	1	1	1	1	1	1	1	1	1
AC006059.1	83.319295742394	146.006949849028	1	1	1	1	1	1	93.0411114567004
AC006063.2	1	1	1	1	1	1	1	1	1
AC006064.1	1	1	1	1	1	1	1	1	1
AC006064.2	1	1	1	1	1	1	1	1	1
AC006064.3	1	1	1	1	1	1	1	1	1
AC006064.4	1	1	1	1	1	1	1	1	1
AC006064.6	1	1	1	1	1	1	1	1	1
AC006065.3	1	1	1	1	1	1	1	1	1
AC006065.4	1	1	1	1	1	1	1	1	1
AC006076.1	1	1	1	1	1	1	1	1	1
AC006111.1	1	1	1	1	1	1	1	1	1
AC006111.3	1	1	1	1	1	1	1	1	1
AC006115.1	1	1	1	1	1	1	1	1	1
AC006115.3	1	1	1	1	1	1	1	1	1
AC006116.4	1	1	1	1	1	1	1	1	1
AC006116.8	1	1	1	1	1	1	1	1	1
AC006116.9	1	1	1	1	1	1	1	1	1
AC006130.1	1	1	1	1	1	1	1	1	1
AC006145.1	1	1	1	1	1	1	1	1	1
AC006146.1	1	1	1	1	1	1	1	1	1
AC006148.1	1	1	1	1	1	1	1	1	1
AC006148.2	1	1	1	1	1	1	1	1	1
AC006150.1	1	1	1	1	1	1	1	1	1
AC006157.1	1	1	1	1	1	1	1	1	1
AC006159.1	1	1	1	1	1	1	1	1	1
AC006159.2	1	1	1	1	1	1	1	1	1
AC006160.1	1	1	1	1	1	1	1	1	1
AC006205.1	1	1	1	1	1	1	1	1	1
AC006206.1	1	1	1	1	1	1	1	1	1
AC006206.2	1	1	1	1	1	1	1	1	1
AC006207.1	1	1	1	1	1	1	1	1	1
AC006213.1	1	1	1	1	1	1	1	1	1
AC006213.2	1	1	1	1	1	1	1	1	1
AC006213.3	1	1	1	1	1	1	1	1	1
AC006238.1	1	1	1	1	1	1	1	1	1
AC006252.1	1	1	1	1	1	1	1	1	1
AC006254.1	1	1	1	1	1	1	1	1	1
AC006262.2	1	1	1	1	1	1	1	1	1
AC006262.3	1	1	1	1	1	1	1	1	1
AC006270.1	1	1	1	1	1	1	1	1	1
AC006272.1	1	1	1	1	1	1	1	1	1
AC006273.1	1	1	1	1	1	1	1	1	1
AC006288.1	1	1	1	1	1	1	1	1	1
AC006296.1	1	1	1	1	1	1	1	1	1
AC006296.2	1	1	1	1	1	1	1	1	1
AC006299.1	1	1	1	1	1	1	1	1	1
AC006305.1	1	1	1	1	1	1	1	1	1
AC006305.2	1	1	1	1	1	1	1	1	1
AC006305.3	1	1	1	1	1	1	1	1	1
AC006329.1	1	1	1	1	1	1	1	1	1
AC006333.1	1	1	1	1	1	1	1	1	1
AC006333.2	1	1	1	1	1	1	1	1	1
AC006355.2	1	1	1	1	1	1	1	1	1
AC006357.1	1	1	1	1	1	1	1	1	1
AC006369.1	1	1	1	1	1	1	1	1	1
AC006369.2	1	1	1	1	1	1	1	1	1
AC006372.1	1	1	1	1	1	1	1	1	1
AC006372.2	1	1	1	1	1	1	1	1	1
AC006372.3	1	1	1	1	1	1	1	1	1
AC006378.1	1	1	1	1	1	1	1	1	1
AC006435.1	1	1	1	1	1	1	1	1	1
AC006435.2	1	1	1	1	1	1	1	1	1
AC006435.3	1	1	1	1	1	1	1	1	1
AC006441.1	1	1	1	1	1	1	1	1	1
AC006441.3	1	1	1	1	1	1	1	1	1
AC006441.4	1	1	1	1	1	1	1	1	1
AC006449.1	1	1	1	1	1	1	1	1	1
AC006449.2	1	1	1	1	1	1	1	1	1
AC006449.3	1	1	1	1	1	1	1	1	1
AC006449.5	1	1	1	1	1	1	1	1	1
AC006449.6	1	1	1	1	1	1	1	1	1
AC006450.2	1	1	1	1	1	1	1	1	1
AC006450.3	1	1	1	1	1	1	1	1	1
AC006455.1	1	1	1	1	1	1	1	1	1
AC006455.4	1	1	1	1	1	1	1	1	1
AC006458.1	1	1	1	1	1	1	1	1	1
AC006460.1	1	1	1	1	1	1	1	1	1
AC006480.2	1	1	1	1	1	1	1	1	1
AC006482.1	1	1	1	1	1	1	1	1	1
AC006483.2	1	1	1	1	1	1	1	1	1
AC006486.1	1	1	1	1	1	1	1	1	1
AC006487.1	1	1	1	1	1	1	1	1	1
AC006487.2	1	1	1	1	1	1	1	1	1
AC006504.1	1	1	1	1	1	1	1	1	1
AC006504.2	1	1	1	1	1	1	1	1	1
AC006504.5	1	1	1	1	1	1	1	1	1
AC006511.4	1	1	1	1	1	1	1	1	1
AC006518.7	1	1	1	1	1	1	1	1	1
AC006538.2	1	1	1	1	1	1	1	1	1
AC006547.1	1	1	1	1	1	1	1	1	1
AC006547.2	1	1	1	1	1	1	1	1	1
AC006547.3	1	1	1	1	1	1	1	1	1
AC006557.1	1	1	1	1	1	1	1	1	1
AC006557.3	1	1	1	1	1	1	1	1	1
AC006581.1	1	1	1	1	1	1	1	1	1
AC006581.2	1	1	1	1	1	1	1	1	1
AC006942.1	1	1	1	1	1	1	1	1	1
AC006946.2	1	1	1	1	1	1	1	1	1
AC006946.3	1	1	1	1	1	1	1	1	1
AC006960.2	1	1	1	1	1	1	1	1	1
AC006960.3	1	1	1	1	1	1	1	1	1
AC006967.2	1	1	1	1	1	1	1	1	1
AC006967.3	1	1	1	1	1	1	1	1	1
AC006974.1	1	1	1	1	1	1	1	1	1
AC006974.2	1	1	1	1	1	1	1	1	1
AC006978.2	71.4876946648745	1	1	1	1	1	1	1	1
AC007001.1	1	1	1	1	1	1	1	1	1
AC007009.1	1	1	1	1	1	1	1	1	1
AC007014.1	1	1	1	1	1	1	1	1	1
AC007029.1	1	1	1	1	1	1	1	1	1
AC007032.1	1	1	1	1	1	1	1	1	1
AC007036.1	1	1	1	1	1	1	1	1	1
AC007038.1	75.6199559549405	1	1	1	1	1	1	1	1
AC007038.2	1	1	1	1	1	1	1	1	1
AC007040.1	1	1	1	1	1	1	1	1	1
AC007040.2	1	1	1	1	1	1	1	1	1
AC007064.2	1	1	1	1	1	1	1	1	1
AC007091.1	1	1	1	1	1	1	1	1	1
AC007099.1	1	1	1	1	1	1	1	1	1
AC007099.2	1	1	1	1	1	1	1	1	1
AC007100.1	1	1	1	1	1	1	1	1	1
AC007106.1	1	1	1	1	1	1	1	1	1
AC007114.1	1	1	1	1	1	1	1	1	1
AC007114.2	1	1	1	1	1	1	1	1	1
AC007126.1	1	1	1	1	1	1	1	1	1
AC007128.1	1	1	1	1	1	1	1	1	1
AC007128.2	1	1	1	1	1	1	1	1	1
AC007159.1	1	1	1	1	1	1	1	1	1
AC007163.1	1	1	1	1	1	1	1	1	1
AC007179.1	1	1	1	1	1	1	1	1	1
AC007179.2	1	1	1	1	1	1	1	1	1
AC007182.1	1	1	1	1	1	1	1	1	1
AC007192.1	1	1	1	1	1	1	1	1	1
AC007192.2	1	1	1	1	1	1	1	1	1
AC007193.1	1	1	1	1	1	1	1	1	1
AC007193.2	1	1	1	1	1	1	1	1	67.9079918524646
AC007193.3	1	1	1	1	1	1	1	1	1
AC007207.2	1	1	1	1	1	1	1	1	1
AC007216.1	1	1	1	1	1	1	1	1	1
AC007216.2	1	1	1	1	1	1	1	1	1
AC007216.4	59.5757740155154	1	1	1	1	1	1	1	1
AC007218.1	1	1	1	1	1	1	1	1	1
AC007218.2	1	1	1	1	1	1	1	1	1
AC007220.1	1	1	1	1	1	1	1	1	1
AC007221.1	1	1	1	1	1	1	1	1	1
AC007221.2	1	1	1	1	1	1	1	1	1
AC007228.2	1	1	1	1	1	1	1	1	1
AC007240.1	1	1	1	1	1	1	1	1	1
AC007249.1	1	1	1	1	1	1	1	1	1
AC007249.2	1	1	1	1	1	1	1	1	1
AC007250.1	1	1	1	1	1	1	1	1	1
AC007255.1	1	1	1	1	1	1	1	1	1
AC007262.2	1	1	1	1	1	1	1	1	1
AC007271.1	1	1	1	1	1	1	1	1	1
AC007272.1	1	1	1	1	1	1	1	1	1
AC007277.1	1	1	1	1	1	1	1	1	1
AC007285.1	1	1	1	1	1	1	1	1	1
AC007285.2	1	1	1	1	1	1	1	1	1
AC007292.1	1	1	1	1	1	1	1	1	1
AC007292.2	1	1	1	1	1	1	1	1	1
AC007292.3	1	1	1	1	1	1	1	1	1
AC007298.1	1	1	1	1	1	1	1	1	1
AC007298.2	1	1	1	1	1	1	1	1	1
AC007308.1	1	1	1	1	1	1	1	1	1
AC007314.1	1	1	1	1	1	1	1	1	1
AC007319.1	576.023897332992	596.073419619679	1301.7924233974	1	1	1	793.702352040265	178.459904339037	114.748539878972
AC007325.1	1	1	1	1	1	1	1	1	1
AC007325.2	1	1	1	1	1	1	1	1	1
AC007325.4	1	1	1	1	1	1	1	1	1
AC007326.2	1	1	1	1	1	1	1	1	1
AC007326.4	1	1	1	1	1	1	1	1	1
AC007327.2	1	1	1	1	1	1	1	1	1
AC007333.1	1	1	1	1	1	1	1	1	1
AC007333.2	1	1	1	1	1	1	1	1	1
AC007336.1	1	1	1	1	1	1	1	1	1
AC007336.2	1	1	1	1	1	1	1	1	1
AC007342.4	1	1	1	1	1	1	1	1	1
AC007342.5	1	1	1	1	1	1	1	1	1
AC007344.1	1	1	1	1	1	1	1	1	1
AC007347.1	1	1	1	1	1	1	1	1	1
AC007349.1	1	1	1	1	1	1	1	1	1
AC007349.2	1	1	1	1	1	1	1	1	1
AC007349.3	1	1	1	1	1	1	1	1	1
AC007349.4	1	1	1	1	1	1	1	1	1
AC007359.1	1	1	1	1	1	1	1	1	1
AC007362.1	1	1	1	1	1	1	1	1	1
AC007364.1	1	1	1	1	1	1	1	1	1
AC007365.1	1	1	1	1	1	1	1	1	1
AC007368.2	1	1	1	1	1	1	1	1	1
AC007370.1	1	1	1	1	1	1	1	1	1
AC007370.2	1	1	1	1	1	1	1	1	1
AC007375.2	1	1	1	1	1	1	1	1	1
AC007375.3	1	1	1	1	1	1	1	1	1
AC007376.2	1	1	1	1	1	1	1	1	1
AC007378.1	1	1	1	1	1	1	1	1	1
AC007381.1	1	1	1	1	1	1	1	1	1
AC007383.2	1	1	1	1	1	1	1	1	1
AC007383.3	1	1	1	1	1	1	1	1	1
AC007384.1	1	1	1	1	1	1	1	1	1
AC007388.1	89.7709636920193	1	1	1	1	219.109210684084	1	1	182.925261513585
AC007389.3	1	1	1	1	1	1	1	1	1
AC007389.5	1	1	1	1	1	1	1	1	1
AC007391.1	1	1	1	1	1	1	1	1	1
AC007402.1	1	1	1	1	1	1	1	1	1
AC007403.1	1	1	1	1	1	1	1	1	1
AC007405.1	1	1	1	1	1	1	1	1	1
AC007405.2	1	1	1	1	1	1	1	1	1
AC007405.3	1	1	1	1	1	1	1	1	1
AC007406.1	1	1	1	1	1	1	1	1	1
AC007406.3	1	1	1	1	1	1	1	1	1
AC007406.4	1	1	1	1	1	1	1	1	1
AC007422.1	1	1	1	1	1	1	1	1	1
AC007422.2	1	1	1	1	1	1	1	1	1
AC007423.1	1	1	1	1	1	1	1	1	1
AC007431.1	1	1	1	1	1	1	1	1	1
AC007431.2	1	1	1	1	1	1	1	1	1
AC007448.2	1	1	1	1	1	1	1	1	1
AC007448.3	1	1	1	1	1	1	1	1	1
AC007450.1	1	1	1	1	1	1	1	1	1
AC007463.1	1	1	1	1	1	1	1	1	1
AC007485.1	1	1	1	1	1	1	1	1	1
AC007491.1	1	1	1	1	1	1	1	1	1
AC007493.1	1	1	1	1	1	1	1	1	1
AC007493.2	1	1	1	1	1	1	1	1	1
AC007494.2	1	1	1	1	1	1	1	1	1
AC007495.1	1	1	1	1	1	1	1	1	1
AC007495.2	1	1	1	1	1	1	1	1	1
AC007496.1	1	1	1	1	1	1	1	1	1
AC007496.2	1	1	1	1	1	1	1	1	1
AC007513.1	1	1	1	1	1	1	1	1	1
AC007527.2	1	1	1	1	1	1	1	1	1
AC007529.1	1	1	1	1	1	1	1	1	1
AC007529.2	307.118782997845	1	1	1	1	1	1	1	1
AC007533.1	1	1	1	1	1	1	1	1	1
AC007540.1	1	1	1	1	1	1	1	1	1
AC007541.1	1	1	1	1	1	1	1	1	1
AC007552.2	1	1	1	1	1	1	1	1	1
AC007556.1	1	1	1	1	1	1	1	1	1
AC007557.1	1	1	1	1	1	1	1	1	1
AC007557.2	1	1	1	1	1	1	1	1	1
AC007557.3	1	1	1	1	1	1	1	1	1
AC007557.4	1	1	1	1	1	1	1	1	1
AC007563.1	1	1	1	1	1	1	1	1	1
AC007563.2	1	1	1	1	1	1	1	1	1
AC007566.1	1	1	1	1	1	1	1	1	1
AC007569.1	1	1	1	1	1	1	1	1	1
AC007570.1	1	1	1	1	1	1	1	1	1
AC007595.1	1	1	1	1	1	1	1	1	1
AC007598.2	1	1	1	1	1	1	1	1	1
AC007601.1	1	1	1	1	1	1	1	1	1
AC007601.2	1	1	1	1	1	1	1	1	1
AC007603.1	1	1	1	1	1	1	1	1	1
AC007608.1	1	1	1	1	1	1	1	1	1
AC007608.2	1	1	1	1	1	1	1	1	1
AC007608.3	1	1	1	1	1	1	1	1	1
AC007610.1	1	1	1	1	1	1	1	1	1
AC007610.2	1	1	1	1	1	1	1	1	1
AC007611.1	1	1	1	1	1	1	1	1	1
AC007613.1	1	1	1	1	1	1	1	1	1
AC007614.1	1	1	1	1	1	1	1	1	1
AC007619.1	1	1	1	1	1	1	1	1	1
AC007620.2	1	1	1	1	1	1	1	1	1
AC007620.3	1	1	1	1	1	1	1	1	1
AC007622.2	1	1	1	1	1	1	1	1	1
AC007631.1	1	1	1	1	1	1	1	1	1
AC007638.1	1	1	1	1	1	1	1	1	1
AC007638.2	1	1	1	1	1	1	1	1	1
AC007639.1	1	1	1	1	1	1	1	1	1
AC007652.1	1	1	1	1	1	1	1	1	1
AC007655.1	1	1	1	1	1	1	1	1	1
AC007656.1	1	1	1	1	1	1	1	1	1
AC007663.2	1	1	1	1	1	1	1	1	1
AC007663.3	1	1	1	1	1	1	1	1	1
AC007666.1	1	1	1	1	1	1	1	1	1
AC007673.1	1	1	1	1	1	1	1	1	1
AC007679.1	1	1	1	1	1	1	1	1	1
AC007681.1	1	1	1	1	1	1	1	1	1
AC007686.2	1	1	1	1	1	1	1	1	1
AC007686.3	1	1	1	1	1	1	1	1	1
AC007687.1	1	1	1	1	1	1	1	1	1
AC007688.2	1	1	1	1	1	1	1	1	1
AC007728.1	1	1	1	1	1	1	1	1	1
AC007728.2	1	1	1	1	1	1	1	1	1
AC007731.1	1	1	1	1	1	1	1	1	1
AC007731.3	1	1	1	1	1	1	1	1	1
AC007731.4	1	1	1	1	1	1	1	1	1
AC007731.5	1	1	1	1	1	1	1	1	1
AC007743.1	1	1	1	1	1	1	1	1	1
AC007749.1	1	1	1	1	1	1	1	1	1
AC007750.1	1	1	1	1	1	1	1	1	1
AC007773.1	1	1	1	1	1	1	1	1	1
AC007785.1	1	1	1	1	1	1	1	1	1
AC007785.3	1	1	1	1	1	1	1	1	1
AC007786.1	1	1	1	1	1	1	1	1	1
AC007786.2	1	1	1	1	1	1	1	1	1
AC007786.3	1	1	1	1	1	1	1	1	1
AC007787.1	1	1	1	1	1	1	1	1	1
AC007795.1	1	1	1	1	1	1	1	1	1
AC007823.1	1	1	1	1	1	1	1	1	1
AC007834.1	1	1	1	1	1	1	1	1	1
AC007846.1	1	1	1	1	1	1	1	1	1
AC007846.2	1	1	1	1	1	1	1	1	1
AC007848.1	1	1	1	1	1	1	1	1	1
AC007848.2	1	1	1	1	1	1	1	1	1
AC007861.1	1	1	1	1	1	1	1	1	1
AC007861.2	1	1	1	1	1	1	1	1	1
AC007876.1	1	1	1	1	1	1	1	1	1
AC007878.1	1	1	1	1	1	1	1	1	1
AC007879.1	1	1	1	1	1	1	1	1	1
AC007879.2	1	1	1	1	1	1	1	1	1
AC007879.3	1	1	1	1	1	1	1	1	1
AC007879.4	1	1	1	1	1	1	1	1	1
AC007881.2	1	1	1	1	1	1	1	1	1
AC007881.3	1	1	1	1	1	1	1	1	1
AC007906.2	1	1	1	1	1	1	1	1	1
AC007907.1	1	1	1	1	1	1	1	1	1
AC007920.1	1	1	1	1	1	1	1	1	1
AC007920.2	1	1	1	1	1	1	1	1	1
AC007922.1	1	1	1	1	1	1	1	1	1
AC007922.3	1	1	1	1	1	1	1	1	1
AC007923.1	1	1	1	1	1	1	1	1	1
AC007923.4	192.390671288686	1	1	1	1	1	1	1	1
AC007938.1	1	1	1	1	1	1	1	1	1
AC007938.2	1	1	1	1	1	1	1	1	1
AC007938.3	1	1	1	1	1	1	1	1	1
AC007948.1	1	1	1	1	1	1	1	1	1
AC007950.1	1	1	1	1	1	1	1	1	1
AC007950.2	1	1	1	1	1	1	1	1	1
AC007952.1	1	1	1	1	1	1	1	1	1
AC007952.3	1	1	1	1	1	1	1	1	1
AC007952.4	1	1	1	1	1	1	1	1	1
AC007952.5	1	1	1	1	1	1	1	1	1
AC007952.6	1	1	1	1	1	1	1	1	1
AC007952.7	1	1	1	1	1	1	1	1	1
AC007952.8	1	1	1	1	1	1	1	1	1
AC007953.1	1	1	1	1	1	1	1	1	1
AC007953.2	1	1	1	1	1	1	1	1	1
AC007966.1	1	1	1	1	1	1	1	1	1
AC007991.3	1	1	1	1	1	1	1	1	1
AC007991.4	1	1	1	1	1	1	1	1	1
AC007993.2	1	1	1	1	1	1	1	1	1
AC007993.3	1	1	1	1	1	1	1	1	1
AC007998.2	1	1	1	1	1	1	1	1	1
AC007998.3	1	1	1	1	1	1	1	1	1
AC007998.4	1	1	1	1	1	1	1	1	1
AC008011.2	1	1	1	1	1	1	1	1	1
AC008014.1	130.180241003201	1	1	295.476618407866	1	1	368.273988894099	1	76.165390697181
AC008033.3	1	1	1	1	1	1	1	1	1
AC008035.1	1	1	1	1	1	1	1	1	1
AC008040.1	1	1	1	1	1	1	1	1	1
AC008040.5	1	1	1	1	1	1	1	1	1
AC008050.1	1	1	1	1	1	1	1	1	1
AC008056.1	1	1	1	1	1	1090.02524069698	1	1	1
AC008056.2	1	1	1	1	1	153.21860357295	1	1	1
AC008060.1	1	1	1	1	1	1	1	1	1
AC008060.2	1	1	1	1	1	1	1	1	1
AC008060.3	1	1	1	1	1	1	1	1	1
AC008063.1	1	1	1	1	1	1	1	1	1
AC008063.2	1	1	1	1	1	1	1	1	1
AC008067.1	1	1	1	1	1	1	1	1	1
AC008073.1	1	1	1	1	1	1	1	1	1
AC008073.2	1	1	1	1	1	1	1	1	1
AC008073.3	1	1	1	1	1	1	1	1	1
AC008074.1	1	1	1	1	1	1	1	1	1
AC008074.3	1	1	1	1	1	1	1	1	1
AC008079.1	1	1	1	1	1	1	1	1	1
AC008079.2	1	1	1	1	1	1	1	1	1
AC008080.1	1	1	1	1	1	1	1	1	1
AC008080.2	1	1	1	1	1	1	1	1	1
AC008080.3	1	1	1	1	1	1	1	1	1
AC008080.4	1	1	1	1	1	1	1	1	1
AC008083.1	1	1	1	1	1	1	1	1	1
AC008083.2	1	1	1	1	1	1	1	1	1
AC008083.3	1	1	1	1	1	1	1	1	1
AC008105.1	1	1	1	1	1	1	1	1	1
AC008105.3	1	1	1	1	1	1	1	1	1
AC008109.1	1	1	1	1	1	1	1	1	1
AC008114.1	1	1	1	1	1	1	1	1	1
AC008115.1	1	1	1	1	1	1	1	1	1
AC008115.2	1	1	1	1	1	1	1	1	1
AC008115.4	1	1	1	1	1	1	1	1	1
AC008121.2	1	1	1	1	1	1	1	1	1
AC008121.3	1	1	1	1	1	1	1	1	1
AC008124.1	1	1	1	1	1	1	1	1	1
AC008125.1	1	1	1	1	1	1	1	1	1
AC008127.1	1	1	1	1	1	1	1	1	1
AC008133.1	1	1	1	1	1	1	1	1	1
AC008147.1	1	1	1	1	1	1	1	1	1
AC008149.1	1	1	1	1	1	1	1	1	1
AC008154.1	1	1	1	1	1	1	1	1	1
AC008154.2	1	1	1	1	1	1	1	1	1
AC008162.2	1	1	1	1	1	1	1	1	1
AC008164.1	1	1	1	1	1	1	1	1	1
AC008175.1	1	1	1	1	1	1	1	1	1
AC008243.1	1	1	1	1	1	1	1	1	1
AC008250.1	1	1	1	1	1	1	533.032814984236	1	1
AC008264.2	1	1	1	1	1	1	1	1	1
AC008267.5	1	1	1	1	1	1	1	1	1
AC008268.1	1	1	1	1	1	1	1	1	1
AC008269.1	1	1	1	1	1	1	1	1	1
AC008269.2	1	1	1	1	1	1	1	1	1
AC008277.1	1	1	1	1	1	1	1	1	1
AC008278.1	1	1	1	1	1	1	1	1	1
AC008278.2	1	1	1	1	1	1	1	1	1
AC008280.3	1	1	1	1	1	1	1	1	1
AC008378.1	1	1	1	1	1	1	1	1	1
AC008392.1	1	1	1	1	1	1	1	1	1
AC008393.1	1	1	1	1	1	1	1	1	1
AC008397.1	1	1	1	1	1	1	1	1	1
AC008397.2	1	1	1	1	1	1	1	1	1
AC008403.1	1	1	1	1	1	1	1	1	1
AC008403.2	1	1	1	1	1	1	1	1	1
AC008403.3	1	1	1	1	1	1	1	1	1
AC008406.1	1	1	1	1	1	1	1	1	1
AC008406.2	1	1	1	1	1	1	1	1	1
AC008406.3	1	1	1	1	1	1	1	1	1
AC008413.2	1	1	1	1	1	1	1	1	1
AC008415.1	1	1	1	1	1	1	1	1	1
AC008429.1	1	1	1	1	1	1	1	1	1
AC008429.3	1	1	1	1	1	1	1	1	1
AC008434.1	1	1	1	1	1	1	1	1	1
AC008438.1	1	1	1	1	1	1	1	1	1
AC008438.2	1	1	1	1	1	1	1	1	1
AC008440.1	1	1	1	1	1	1	1	1	1
AC008440.2	1	1	1	1	1	1	1	1	1
AC008440.3	1	1	1	1	1	1	1	1	1
AC008443.2	1	1	1	1	1	1	1	1	1
AC008443.3	1	1	1	1	1	1	1	1	1
AC008443.4	1	1	1	1	1	1	1	1	1
AC008443.5	1	1	1	1	1	1	1	1	1
AC008443.6	1	1	1	1	1	1	1	1	1
AC008448.1	1	1	1	1	1	1	1	1	1
AC008453.1	1	1	1	1	1	1	1	1	1
AC008456.1	1	1	1	1	1	1	1	1	1
AC008464.1	1	1	1	1	1	1	1	1	1
AC008467.1	1	1	1	1	1	1	1	1	1
AC008474.1	1	1	1	1	1	1	1	1	1
AC008481.3	1	1	1	1	1	1	1	1	1
AC008494.2	1	1	1	1	1	1	1	1	1
AC008494.3	1	1	1	1	1	1	1	1	1
AC008496.2	1	1	1	1	1	1	1	1	263.248650055181
AC008507.2	1	1	1	1	1	1	1	1	1
AC008514.1	1	1	1	1	1	1	1	1	1
AC008517.1	1	1	1	1	1	1	1	1	1
AC008522.1	1	1	1	1	1	1	1	1	1
AC008525.1	1	1	1	1	1	1	1	1	1
AC008525.2	1	1	1	1	1	1	1	1	1
AC008534.1	1	1	1	1	1	1	1	1	1
AC008537.1	40.4984349731516	1	1	1	1	1	1	1	1
AC008537.2	1	1	1	1	1	1	1	1	1
AC008537.4	1	1	1	1	1	1	1	1	1
AC008539.1	1	1	1	1	1	1	1	1	1
AC008543.1	1	1	1	1	1	1	1	1	1
AC008543.4	1	1	1	1	1	1	1	1	1
AC008543.5	1	1	1	1	1	1	1	1	1
AC008549.1	1	1	1	1	1	1	1	1	1
AC008549.2	1	1	1	1	1	1	1	1	1
AC008551.1	1	1	1	1	1	1	1	1	1
AC008554.1	1	1	1	1	1	1	1	1	1
AC008555.1	1	1	1	1	1	1	1	1	1
AC008555.2	1	1	1	1	1	1	1	1	1
AC008555.3	1	1	1	1	1	1	1	1	1
AC008555.5	1	1	1	1	1	1	1	1	1
AC008555.6	1	1	1	1	1	1	1	1	1
AC008556.1	1	1	1	1	1	1	1	1	1
AC008567.2	1	1	1	1	1	1	1	1	1
AC008568.1	1	1	1	1	1	1	1	1	1
AC008569.1	1	1	1	1	1	1	1	1	1
AC008572.1	1	1	1	1	1	1	1	1	1
AC008574.1	1	1	1	1	1	1	1	1	1
AC008575.1	1	1	1	1	1	1	1	1	1
AC008581.1	1	1	1	1	1	1	1	1	1
AC008581.2	1	1	1	1	1	1	1	1	1
AC008591.1	1	1	1	1	1	1	1	1	1
AC008592.2	1	1	1	1	1	1	1	1	1
AC008592.4	1	1	1	1	1	1	1	1	1
AC008592.5	1	1	1	1	1	1	1	1	1
AC008601.1	1	1	1	1	1	1	1	1	1
AC008608.2	1	1	1	1	1	1	1	1	1
AC008609.1	1	1	1	1	1	1	1	1	1
AC008610.1	1	1	1	1	1	1	1	1	1
AC008619.1	1	1	1	1	1	1	1	1	1
AC008622.2	1	1	1	1	1	1	1	1	1
AC008629.1	1	1	1	1	1	1	1	1	1
AC008632.1	1	1	1	1	1	1	1	1	1
AC008635.1	1	1	1	1	1	1	1	1	1
AC008637.1	1	1	1	1	1	1	1	1	1
AC008641.1	1	1	1	1	1	1	1	1	1
AC008649.1	1	1	1	1	1	1	1	1	1
AC008649.2	1	1	1	1	1	1	1	1	1
AC008655.1	1	1	1	1	1	1	1	1	1
AC008655.2	1	1	1	1	1	1	1	1	1
AC008662.1	1	1	1	1	1	1	1	1	1
AC008662.2	1	1	1	1	1	1	1	1	1
AC008663.1	1	1	1	1	1	1	1	1	1
AC008663.2	1	1	1	1	1	1	1	1	1
AC008663.3	1	1	1	1	1	1	1	1	1
AC008667.1	1	1	1	1	1	1	1	1	1
AC008667.2	1	1	1	1	1	1	1	1	1
AC008667.3	1	1	1	1	1	1	1	1	1
AC008667.4	1	1	1	1	1	1	1	1	1
AC008676.1	1	1	1	1	1	1	1	1	1
AC008680.1	1	1	1	1	1	1	1	1	1
AC008686.1	1	1	1	1	1	1	1	1	1
AC008687.1	1	1	1	1	1	1	1	1	1
AC008687.2	1	1	1	1	1	1	1	1	1
AC008687.3	1	1	1	1	1	1	1	1	1
AC008687.4	1	1	1	1	1	1	1	1	1
AC008687.8	1	1	1	1	1	1	1	1	1
AC008691.1	1	1	1	1	1	1	1	1	1
AC008695.1	1	1	1	1	1	1	1	1	1
AC008700.1	1	1	1	1	1	1	1	1	1
AC008703.1	1	1	1	1	1	1	1	1	1
AC008705.1	1	1	1	1	1	1	1	1	1
AC008708.2	1	1	1	1	1	1	1	1	1
AC008728.1	1	1	1	1	1	1	1	1	1
AC008731.1	79.3421166609525	1	1	1	1	1	1	1	1
AC008734.1	1	1	1	1	1	1	1	1	1
AC008735.2	1	1	1	1	1	1	1	1	1
AC008735.3	1	1	1	1	1	1	1	1	1
AC008735.4	1	1	1	1	1	1	1	1	1
AC008736.1	1	1	1	1	1	1	1	1	1
AC008736.2	1	1	1	1	1	1	1	1	1
AC008738.2	1	1	1	1	1	1	1	1	1
AC008738.3	1	1	1	1	1	1	1	1	1
AC008738.4	1	1	1	1	1	1	1	1	1
AC008738.5	1	1	1	1	1	1	1	1	1
AC008738.6	1	1	1	1	1	1	1	1	1
AC008739.1	1	1	1	1	1	1	1	1	1
AC008741.1	1	1	1	1	1	1	1	1	1
AC008741.2	1	1	1	1	1	1	1	1	1
AC008742.1	1	1	1	1	1	1	1	1	1
AC008747.1	1	1	1	1	1	1	1	1	1
AC008750.1	1	1	1	1	1	1	1	1	1
AC008750.2	1	1	1	1	1	1	1	1	1
AC008750.3	1	1	1	1	1	1	1	1	1
AC008750.4	1	1	1	1	1	1	1	1	1
AC008750.7	1	1	1	1	1	1	1	1	1
AC008750.8	1	1	1	1	1	1	1	1	1
AC008752.1	1	1	1	1	1	1	1	1	1
AC008752.2	1	1	1	1	1	1	1	1	1
AC008753.2	1	1	1	1	1	1	1	1	1
AC008753.3	1	1	1	1	1	1	1	1	1
AC008758.1	1	1	1	1	1	1	1	1	1
AC008758.2	1	1	1	1	1	1	1	1	1
AC008758.4	1	1	1	1	1	1	1	1	1
AC008758.5	1	1	1	1	1	1	1	1	1
AC008758.6	1	1	1	1	1	1	1	1	1
AC008759.2	1	1	1	1	1	1	1	1	1
AC008759.3	1	1	1	1	1	1	1	1	1
AC008760.1	1	1	1	1	1	1	1	1	1
AC008761.1	1	1	1	1	1	1	1	1	1
AC008761.2	1	1	1	1	1	1	1	1	1
AC008763.1	1	1	1	1	1	1	1	1	1
AC008763.2	1	1	1	1	1	1	1	1	1
AC008763.3	1	1	1	1	1	1	1	1	1
AC008764.1	1	1	1	1	1	1	1	1	1
AC008764.2	1	1	1	1	1	1	1	1	1
AC008764.3	1	1	1	1	1	1	1	1	1
AC008764.4	1	1	1	1	1	1	1	1	1
AC008764.5	1	1	1	1	1	1	1	1	1
AC008764.6	1	1	1	1	1	1	1	1	1
AC008764.8	1	1	1	1	1	1	1	1	1
AC008770.1	1	1	1	1	1	1	1	1	1
AC008770.2	1	1	1	1	1	1	1	1	1
AC008771.1	1	1	1	1	1	1	1	1	1
AC008780.1	1	1	1	1	1	1	1	1	1
AC008780.2	1	1	1	1	1	1	1	1	1
AC008781.1	1	1	1	1	1	1	1	1	1
AC008781.2	1	1	1	1	1	1	1	1	1
AC008794.1	1	1	1	1	1	1	1	1	1
AC008794.2	1	1	1	1	1	1	1	1	1
AC008799.2	1	1	1	1	1	1	1	1	1
AC008805.2	1	1	1	1	1	1	1	1	1
AC008808.1	1	1	1	1	1	1	1	1	1
AC008808.2	1	1	1	1	1	1	1	1	1
AC008825.1	1	1	1	1	1	1	1	1	1
AC008840.1	1	1	1	1	1	1	1	1	1
AC008852.1	1	1	1	1	1	1	1	1	1
AC008869.1	1	1	1	1	1	1	1	1	1
AC008870.3	1	1	1	1	1	1	1	1	1
AC008870.4	1	1	1	1	1	1	1	1	1
AC008871.1	1	1	1	1	1	1	1	1	1
AC008875.1	1	1	1	1	1	1	1	1	1
AC008878.1	1	1	1	1	1	1	1	1	1
AC008878.2	1	1	1	1	1	1	1	1	1
AC008878.3	1	1	1	1	1	1	1	1	1
AC008878.4	1	1	1	1	1	1	1	1	1
AC008883.1	1	1	1	1	1	1	1	1	1
AC008883.2	1	1	1	1	1	1	1	1	1
AC008885.2	1	1	1	1	1	1	1	1	1
AC008892.1	1	1	1	1	1	1	1	1	1
AC008894.1	1	1	1	1	1	1	1	1	1
AC008894.2	1	1	1	1	1	1	1	1	1
AC008897.2	1	1	1	1	1	1	1	1	1
AC008897.3	1	1	1	1	1	1	1	1	1
AC008906.1	1	1	1	1	1	1	1	1	1
AC008906.2	1	1	1	1	1	1	1	1	1
AC008914.1	1	1	1	1	1	1	1	1	1
AC008915.2	1	1	1	1	1	1	1	1	1
AC008937.1	1	1	1	1	1	1	1	1	1
AC008937.2	1	1	1	1	1	1	1	1	1
AC008937.3	1	1	1	1	1	1	1	1	1
AC008938.1	1	1	1	1	1	1	1	1	1
AC008940.1	1	1	1	1	1	1	1	1	1
AC008945.1	1	1	1	1	1	1	1	1	1
AC008946.1	1	1	1	1	1	1	1	1	1
AC008948.1	1	1	1	1	1	1	1	1	1
AC008957.1	1	1	1	1	1	1	1	1	1
AC008957.2	152.318001434249	1	1	1	1	1	1	1	1
AC008966.1	1	1	1	1	1	1	1	1	1
AC008966.2	1	1	1	1	1	1	1	1	1
AC008972.1	1	1	1	1	1	1	1	1	1
AC008972.2	1	1	1	1	1	1	1	1	1
AC008982.1	1	1	1	1	1	1	1	1	1
AC008991.1	1	1	1	1	1	1	1	1	1
AC008991.2	1	1	1	1	1	1	1	1	1
AC008992.1	1	1	1	1	1	1	1	1	1
AC008993.4	1	1	1	1	1	1	1	1	1
AC009005.1	1	1	1	1	1	1	1	1	1
AC009019.1	1	1	1	1	1	1	1	1	1
AC009021.1	1	1	1	1	1	1	1	1	1
AC009021.2	1	1	1	1	1	1	1	1	1
AC009034.1	1	1	1	1	1	1	1	1	1
AC009035.1	1	1	1	1	1	1	1	1	1
AC009039.1	1	1	1	1	1	1	1	1	1
AC009041.1	1	1	1	1	1	1	1	1	1
AC009041.2	1	1	1	1	1	1	1	1	1
AC009041.3	1	1	1	1	1	1	1	1	1
AC009053.2	1	1	1	1	1	1	1	1	1
AC009053.3	1	1	1	1	1	1	1	1	1
AC009055.1	1	1	1	1	1	1	1	1	1
AC009055.2	1	1	1	1	1	1	1	1	1
AC009060.1	1	1	1	1	1	1	1	1	1
AC009061.1	1	1	1	1	1	1	1	1	1
AC009061.2	1	1	1	1	1	1	1	1	1
AC009063.1	1	1	1	1	1	1	1	1	1
AC009063.2	1	1	1	1	1	1	1	1	1
AC009063.3	1	1	1	1	1	1	1	1	1
AC009065.1	1	1	1	1	1	1	1	1	1
AC009065.3	1	1	1	1	1	1	1	1	1
AC009065.4	1	1	1	1	1	1	1	1	1
AC009065.6	1	1	1	1	1	1	1	1	1
AC009065.7	1	1	1	1	1	1	1	1	1
AC009065.8	1	1	1	1	1	1	1	1	1
AC009075.1	1	1	1	1	1	1	1	1	1
AC009081.1	1	1	1	1	1	1	1	1	1
AC009086.2	1	1	1	1	1	1	1	1	1
AC009087.1	1	1	1	1	1	1	1	1	1
AC009088.1	1	1	1	1	1	1	1	1	1
AC009088.2	1	1	1	1	1	1	1	1	1
AC009088.3	1	1	1	1	1	1	1	1	1
AC009090.2	1	1	1	1	1	1	1	1	1
AC009090.3	1	1	1	1	1	1	1	1	1
AC009093.1	1	1	1	1	1	1	1	1	1
AC009093.2	82.3592197320971	1	1	1	175.704029833436	1	1	1	1
AC009093.4	1	1	1	1	1	1	1	1	1
AC009093.5	1	1	1	1	1	1	1	1	1
AC009093.6	1	1	1	1	1	1	1	1	1
AC009095.1	1	1	1	1	1	1	1	1	1
AC009097.1	1	1	1	1	1	1	1	1	1
AC009097.2	1	1	1	1	1	1	1	1	1
AC009097.3	1	1	1	1	1	1	1	1	1
AC009097.4	1	1	1	1	1	1	1	1	1
AC009102.2	1	1	1	1	1	1	1	1	1
AC009107.1	1	1	1	1	1	1	1	1	1
AC009107.2	1	1	1	1	1	1	1	1	1
AC009108.2	1	1	1	1	1	1	1	1	1
AC009108.3	1	1	1	1	1	1	1	1	1
AC009110.1	1	1	1	1	1	1	1	1	1
AC009113.1	1	1	1	1	1	1	1	1	1
AC009113.2	1	1	1	1	1	1	1	1	1
AC009117.2	1	1	1	1	1	1	1	1	1
AC009117.3	1	1	1	1	1	1	1	1	1
AC009118.1	1	1	1	1	1	1	1	1	1
AC009118.2	1	1	1	1	1	1	1	1	1
AC009118.3	1	1	1	1	1	1	1	1	1
AC009119.1	1	1	1	1	1	1	1	1	1
AC009119.2	1	1	1	1	1	1	1	1	1
AC009119.3	1	1	1	1	1	1	1	1	1
AC009120.3	1	1	1	1	1	1	1	1	1
AC009120.4	1	1	1	1	1	1	1	1	1
AC009120.5	1	1	1	1	1	1	1	1	1
AC009121.1	1	1	1	1	1	1	1	1	1
AC009121.2	1	1	1	1	1	1	1	1	1
AC009123.1	1	1	1	1	1	1	1	1	1
AC009126.1	1	1	1	1	1	1	1	1	1
AC009133.1	1	1	1	1	1	1	1	1	1
AC009133.2	1	1	1	1	1	1	1	1	1
AC009133.3	1	1	1	1	1	1	1	1	1
AC009133.4	1	1	1	1	1	1	1	1	1
AC009133.6	1	1	1	1	1	1	1	1	1
AC009134.1	1	1	1	1	1	1	1	1	1
AC009137.1	1	1	1	1	1	1	1	1	1
AC009139.1	1	1	1	1	1	1	1	1	1
AC009139.2	1	1	1	1	1	1	1	1	1
AC009142.1	1	1	1	1	1	1	1	1	1
AC009145.3	1	1	1	1	1	1	1	1	1
AC009148.1	1	1	1	1	1	1	1	1	1
AC009154.1	1	1	1	1	1	1	1	1	1
AC009154.2	1	1	1	1	1	1	1	1	1
AC009158.1	1	1	1	1	1	1	1	1	1
AC009159.1	1	1	1	1	1	1	1	1	1
AC009159.2	1	1	1	1	1	1	1	1	1
AC009159.3	1	1	1	1	1	1	1	1	1
AC009163.1	1	1	1	1	1	1	1	1	1
AC009163.2	1	1	1	1	1	1	1	1	1
AC009163.4	1	1	1	1	1	1	1	1	1
AC009163.6	1	1	1	1	1	1	1	1	1
AC009163.7	1	1	1	1	1	1	1	1	1
AC009166.1	1	1	1	1	1	1	1	1	1
AC009167.1	1	1	1	1	1	1	1	1	1
AC009171.2	1	1	1	1	1	1	1	1	1
AC009185.1	1	1	1	1	1	1	1	1	1
AC009226.1	1	1	1	1	1	1	1	1	1
AC009227.1	1	1	1	1	1	1	1	1	1
AC009227.2	1	1	1	1	1	1	1	1	1
AC009228.1	1	1	1	1	1	1	1	1	1
AC009229.1	1	1	1	1	1	1	1	1	1
AC009229.2	1	1	1	1	1	1	1	1	1
AC009229.3	1	1	1	1	1	1	1	1	1
AC009234.1	1	1	1	1	1	1	1	1	1
AC009237.14	1	1	1	1	1	1	1	1	1
AC009237.15	1	1	1	1	1	1	1	1	1
AC009242.1	1	1	1	1	1	1	1	1	1
AC009262.1	1	1	1	1	1	1	1	1	1
AC009264.1	1	1	1	1	1	1	1	1	727.999164678619
AC009269.2	1	1	1	1	1	1	1	1	1
AC009269.3	1	1	1	1	1	1	1	1	1
AC009271.1	1	1	1	1	1	1	1	1	1
AC009275.1	1	1	1	1	1	1	1	1	1
AC009276.1	1	1	1	1	1	1	1	1	1
AC009283.1	1	1	1	1	1	1	1	1	1
AC009292.1	1	1	1	1	1	1	1	1	1
AC009299.3	1	1	1	1	1	1	1	1	1
AC009303.2	1	1	1	1	1	1	1	1	1
AC009303.3	1	1	1	1	1	1	1	1	1
AC009305.1	1	1	1	1	1	1	1	1	1
AC009309.1	1	1	1	1	1	1	1	1	1
AC009312.1	1	1	1	1	1	1	1	1	1
AC009313.1	1	1	1	1	1	1	1	1	1
AC009318.1	1	1	1	1	1	1	1	1	110.00642497204
AC009318.2	1	1	1	1	1	1	1	1	1
AC009318.3	1	1	1	1	1	1	1	1	1
AC009318.4	1	1	1	1	1	1	1	1	1
AC009320.1	1	1	1	1	1	1	1	1	1
AC009336.1	1	1	1	1	1	1	1	1	1
AC009336.2	1	1	1	1	1	1	1	1	1
AC009365.1	1	1	1	1	1	1	1	1	1
AC009365.2	1	1	1	1	1	1	1	1	1
AC009365.3	1	1	1	1	1	1	1	1	1
AC009387.1	1	1	1	1	1	1	1	1	1
AC009396.1	1	1	1	1	1	1	1	1	1
AC009396.2	1	1	1	1	1	1	1	1	1
AC009396.3	1	1	1	1	1	1	1	1	1
AC009403.1	1	1	1	1	1	1	1	1	1
AC009404.1	1	1	1	1	1	1	1	1	1
AC009411.1	1	1	1	1	1	1	1	1	1
AC009411.2	1	1	1	1	1	1	1	1	1
AC009414.2	1	1	1	1	1	1	1	1	1
AC009432.1	1	1	1	1	1	1	1	1	1
AC009435.1	1	1	1	1	1	1	1	1	1
AC009446.1	1	1	1	1	1	1	1	1	1
AC009468.1	1	1	1	1	1	1	1	1	1
AC009468.2	1	1	1	1	1	1	1	1	1
AC009477.2	1	1	1	1	1	1	1	1	1
AC009478.1	1	1	1	1	1	1	1	1	1
AC009480.1	1	1	1	1	1	1	1	1	1
AC009486.1	1	1	1	1	1	1	1	1	1
AC009487.1	1	1	1	1	1	1	1	1	1
AC009495.1	1	1	1	1	1	1	1	1	1
AC009495.2	1	1	1	1	1	1	1	1	1
AC009495.3	1	1	1	1	1	1	1	1	1
AC009498.1	1	1	1	1	1	1	1	1	1
AC009501.1	1	1	1	1	1	1	1	1	1
AC009502.1	1	1	1	1	1	1	1	1	1
AC009505.1	1	1	1	1	1	1	1	1	1
AC009506.1	1	1	1	1	1	1	1	1	1
AC009509.1	1	1	1	1	1	1	1	1	1
AC009509.2	1	1	1	1	1	1	1	1	1
AC009509.4	1	1	1	1	1	1	1	1	1
AC009511.1	1	1	1	1	1	1	1	1	1
AC009511.2	1	1	1	1	1	1	1	1	1
AC009518.1	1	1	1	1	1	1	1	1	1
AC009531.1	1	1	1	1	1	1	1	1	1
AC009542.1	1	1	1	1	1	1	1	1	1
AC009549.1	1	1	1	1	1	1	1	1	1
AC009554.1	1	1	1	1	1	1	1	1	1
AC009558.1	1	1	1	1	1	1	1	1	1
AC009560.1	1	1	1	1	1	1	1	1	1
AC009562.1	1	1	1	1	1	1	1	1	1
AC009563.1	1	1	1	1	1	1	1	1	1
AC009567.1	1	1	1	1	1	1	1	1	1
AC009570.1	1	1	1	1	1	1	1	1	1
AC009597.1	1	1	1	1	1	1	1	1	1
AC009623.1	1	1	1	1	1	1	1	1	1
AC009623.2	1	1	1	1	1	1	1	1	1
AC009630.1	1	1	1	1	1	1	1	1	1
AC009630.2	1	1	1	1	1	1	1	1	1
AC009630.3	1	1	1	1	1	1	1	1	1
AC009646.2	1	1	1	1	1	1	1	1	1
AC009652.1	1	1	1	1	1	1	1	1	1
AC009652.2	1	1	1	1	1	1	1	1	1
AC009654.1	1	1	1	1	1	1	1	1	1
AC009656.1	1	1	1	1	1	1	1	1	1
AC009686.1	1	1	1	1	1	1	1	1	1
AC009686.2	1	1	1	1	1	1	1	1	1
AC009690.1	52.3548250548236	1	1	1	1	1	1	1	1
AC009690.2	1	1	1	1	1	1	1	1	1
AC009690.3	1	1	1	1	1	1	1	1	1
AC009704.1	1	1	1	1	1	1	1	1	1
AC009716.1	1	1	1	1	1	1	1	1	1
AC009720.1	1	1	1	1	1	1	1	1	1
AC009720.2	1	1	1	1	1	1	1	1	1
AC009743.1	1	1	1	1	1	1	1	1	1
AC009779.2	1	1	1	1	1	1	1	1	1
AC009779.3	1	1	1	1	1	1	1	1	1
AC009779.5	1	1	1	1	1	1	1	1	1
AC009802.1	1	1	1	1	1	1	1	1	1
AC009803.1	1	1	1	1	1	1	1	1	1
AC009803.2	1	1	1	1	1	1	1	1	1
AC009803.3	1	1	1	1	1	1	1	1	1
AC009804.2	1	1	1	1	1	1	1	1	1
AC009806.1	1	1	1	1	1	1	1	1	1
AC009812.1	1	1	1	1	1	1	1	1	1
AC009812.3	1	1	1	1	1	1	1	1	1
AC009812.4	1	1	1	1	1	1	1	1	1
AC009831.1	1	1	1	1	1	1	1	1	1
AC009852.1	1	1	1	1	1	1	1	1	1
AC009869.1	1	1	1	1	1	1	1	1	1
AC009884.1	1	1	1	1	1	1	1	1	1
AC009902.2	1	1	1	1	1	1	1	1	1
AC009902.3	1	1	1	1	1	1	1	1	1
AC009908.1	1	1	1	1	1	1	1	1	1
AC009930.1	1	1	1	1	1	1	1	1	1
AC009948.1	1	1	1	1	1	1	1	1	1
AC009948.3	1	1	1	1	1	1	1	1	1
AC009948.4	1	1	1	1	1	1	1	1	1
AC009950.1	1	1	1	1	1	1	1	1	1
AC009951.2	1	1	1	1	1	1	1	1	1
AC009955.1	1	1	1	1	1	1	1	1	1
AC009955.2	1	1	1	1	1	1	1	1	1
AC009955.3	1	1	1	1	1	1	1	1	1
AC009955.4	1	1	1	1	1	1	1	1	1
AC009961.1	1	1	1	1	1	1	1	1	1
AC009962.1	1	1	1	1	1	1	1	1	1
AC009965.1	1	1	1	1	1	1	1	1	1
AC009970.1	1	1	1	1	1	1	1	1	1
AC009971.1	1	1	1	1	1	1	1	1	1
AC009974.1	1	1	1	1	1	1	1	1	1
AC009975.1	52.1498549890002	1	1	1	1	1	1	1	1
AC009975.2	1	1	1	1	1	1	1	1	1
AC009987.1	1	1	1	1	1	1	1	1	1
AC009988.1	1	1	1	1	1	1	1	1	1
AC010082.1	1	1	1	1	1	1	1	1	1
AC010096.1	1	1	1	1	1	1	1	1	1
AC010099.4	1	1	1	1	1	1	1	1	1
AC010105.1	1	1	1	1	1	1	1	1	1
AC010127.1	1	1	1	1	1	417.61138019707	1	1	1
AC010132.1	1	1	1	1	1	1	1	1	1
AC010132.3	1	1	1	1	1	1	1	1	1
AC010132.4	1	1	1	1	1	1	1	1	1
AC010136.1	1	1	1	1	1	1	1	1	1
AC010139.1	1	1	1	1	1	1	1	1	1
AC010145.1	1	1	1	1	1	1	1	1	1
AC010149.1	1	1	1	1	1	1	1	1	1
AC010157.1	1	1	1	1	1	1	1	1	1
AC010163.1	1	1	1	1	1	1	1	1	1
AC010163.2	1	1	1	1	1	1	1	1	1
AC010168.1	1	1	1	1	1	1	1	1	75.4417486441272
AC010173.1	1	1	1	1	1	1	1	1	1
AC010175.1	1	1	1	1	1	1	1	1	1
AC010177.1	1	1	1	1	1	1	1	1	1
AC010181.1	1	1	1	1	1	1	1	1	1
AC010181.2	1	1	1	1	1	1	1	1	1
AC010183.1	1	1	1	1	1	1	1	1	1
AC010183.2	1	1	1	1	1	1	1	1	1
AC010185.1	1	1	1	1	1	1	1	1	1
AC010186.1	1	1	1	1	1	1	1	1	1
AC010196.1	1	1	1	1	1	1	1	1	1
AC010197.1	1	1	1	1	1	1	1	1	1
AC010198.1	1	1	1	1	1	1	1	1	1
AC010201.1	1	1	1	1	1	1	1	1	1
AC010201.2	1	1	1	1	1	1	1	1	1
AC010203.2	1	1	1	1	1	1	1	1	1
AC010205.1	1	1	1	1	1	1	1	1	1
AC010207.1	1	1	1	1	1	1	1	1	1
AC010223.1	1	1	1	1	1	1	1	1	1
AC010226.1	1	1	1	1	1	1	1	1	1
AC010230.1	1	1	1	1	1	1	1	1	1
AC010235.1	1	1	1	1	1	1	1	1	1
AC010240.3	1	1	1	1	1	1	1	1	1
AC010245.1	1	1	1	1	1	1	1	1	1
AC010245.2	1	1	1	1	1	1	1	1	1
AC010247.2	1	1	1	1	1	1	1	1	1
AC010255.1	1	1	1	1	1	1	1	1	1
AC010255.2	1	1	1	1	1	1	1	1	1
AC010255.3	1	1	1	1	1	1	1	1	1
AC010260.1	1	1	1	1	1	1	1	1	1
AC010261.1	1	1	1	1	1	1	1	1	1
AC010261.2	1	1	1	1	1	1	1	1	1
AC010266.1	1	1	1	1	1	1	1	1	1
AC010266.2	1	1	1	1	1	1	1	1	1
AC010267.1	1	1	1	1	1	1	1	1	1
AC010271.1	1	1	1	1	1	1	1	1	1
AC010271.2	1	1	1	1	1	1	1	1	1
AC010273.1	1	1	1	1	1	1	1	1	1
AC010273.2	1	1	1	1	1	1	1	1	1
AC010275.1	1	1	1	1	1	1	1	1	1
AC010280.1	1	1	1	1	1	1	1	1	1
AC010280.2	1	1	1	1	1	1	1	1	1
AC010280.3	1	1	1	1	1	1	1	1	1
AC010285.1	1	1	1	1	1	1	1	1	1
AC010300.1	1	1	1	1	1	1	1	1	1
AC010307.2	1	1	1	1	1	1	1	1	1
AC010307.3	1	1	1	1	1	1	1	1	1
AC010307.4	1	1	1	1	1	1	1	1	1
AC010319.2	1	1	1	1	1	1	1	1	1
AC010319.3	1	1	1	1	1	1	1	1	1
AC010319.4	1	1	1	1	1	1	1	1	1
AC010319.5	1	1	1	1	1	1	1	1	1
AC010320.1	1	1	1	1	1	1	1	1	1
AC010320.2	1	1	1	1	1	1	1	1	1
AC010320.3	1	1	1	1	1	1	1	1	1
AC010320.4	1	1	1	1	1	1	1	1	1
AC010323.1	1	1	1	1	1	1	1	1	1
AC010325.1	1	1	1	1	1	1	1	1	1
AC010325.2	1	1	1	1	1	1	1	1	1
AC010326.2	1	1	1	1	1	1	1	1	1
AC010327.1	1	1	1	1	1	1	1	1	1
AC010327.3	1	1	1	1	1	1	1	1	1
AC010327.4	1	1	1	1	1	1	1	1	1
AC010328.1	1	1	1	1	1	1	1	1	1
AC010329.1	1	1	1	1	1	1	1	1	1
AC010331.1	1	1	1	1	1	1	1	1	1
AC010333.1	1	1	1	1	1	1	1	1	1
AC010333.2	1	1	1	1	1	1	1	1	1
AC010333.3	1	1	1	1	1	1	1	1	1
AC010335.1	1	1	1	1	1	1	1	1	1
AC010336.1	1	1	1	1	1	1	1	1	1
AC010336.2	1	1	1	1	1	1	1	1	1
AC010336.3	1	1	1	1	1	1	1	1	1
AC010336.4	1	1	1	1	1	1	1	1	1
AC010336.6	1	1	1	1	1	1	1	1	1
AC010343.3	1	1	1	1	1	1	1	1	1
AC010359.1	1	1	1	1	1	1	1	1	1
AC010387.1	1	1	1	1	1	1	1	1	1
AC010395.1	1	1	1	1	1	1	1	1	1
AC010401.1	1	1	1	1	1	1	1	1	1
AC010401.2	1	1	1	1	1	1	1	1	1
AC010406.1	1	1	1	1	1	1	1	1	1
AC010420.1	1	1	1	1	1	1	1	1	1
AC010422.1	1	1	1	1	1	1	1	1	1
AC010422.2	1	1	1	1	1	1	1	1	1
AC010422.3	1	1	1	1	1	1	1	1	1
AC010422.5	1	1	1	1	1	1	1	1	1
AC010422.6	1	1	1	1	1	1	1	1	1
AC010424.2	1	1	1	1	1	1	1	1	1
AC010424.3	1	1	1	1	1	1	1	1	1
AC010425.1	1	1	1	1	1	1	1	1	1
AC010445.1	1	1	1	1	1	1	1	1	1
AC010451.1	1	1	1	1	1	1	1	1	1
AC010451.2	1	1	1	1	1	1	1	1	1
AC010451.3	1	1	1	1	1	1	1	1	1
AC010457.1	1	1	1	1	1	1	1	1	1
AC010463.1	1	1	1	1	1	1	1	1	1
AC010463.2	1	1	1	1	1	1	1	1	1
AC010468.2	1	1	1	1	1	1	1	1	1
AC010478.1	1	1	1	1	1	1	1	1	1
AC010485.1	1	1	1	1	1	1	1	1	1
AC010486.1	1	1	1	1	1	1	1	1	1
AC010486.2	1	1	1	1	1	1	1	1	1
AC010486.3	1	1	1	1	1	1	1	1	1
AC010487.2	1	1	1	1	1	1	1	1	1
AC010487.3	1	1	1	1	1	1	1	1	1
AC010491.1	1	1	1	1	1	1	1	1	1
AC010501.1	1	1	1	1	1	1	1	1	1
AC010503.1	1	1	1	1	1	1	1	1	1
AC010503.2	1	1	1	1	1	1	1	1	1
AC010503.4	1	1	1	1	1	1	1	1	1
AC010504.1	1	1	1	1	1	1	1	1	1
AC010511.1	1	1	1	1	1	1	1	1	1
AC010519.1	1	1	1	1	1	1	1	1	1
AC010522.1	1	1	1	1	1	1	1	1	1
AC010524.1	1	1	1	1	1	1	1	1	1
AC010525.1	1	1	1	1	1	1	1	1	1
AC010528.1	1	1	1	1	1	1	1	1	1
AC010531.1	1	1	1	1	1	1	1	1	1
AC010531.3	1	1	1	1	1	1	1	1	1
AC010531.5	1	1	1	1	1	1	1	1	1
AC010531.6	1	1	1	1	1	1	1	1	1
AC010531.7	1	1	1	1	1	1	1	1	1
AC010536.1	1	1	1	1	1	1	1	1	1
AC010536.3	1	1	1	1	1	1	1	1	1
AC010538.1	1	1	1	1	1	1	1	1	1
AC010542.1	1	1	1	1	1	1	1	1	1
AC010542.2	1	1	1	1	1	1	1	1	1
AC010542.3	1	1	1	1	1	1	1	1	1
AC010542.4	1	1	1	1	1	1	1	1	1
AC010542.5	1	1	1	1	1	1	1	1	1
AC010547.1	1	1	1	1	1	1	1	1	1
AC010547.3	1	1	1	1	1	1	1	1	1
AC010547.4	1	1	1	1	1	1	1	1	1
AC010551.1	1	1	1	1	1	1	1	1	1
AC010551.2	1	1	1	1	1	1	1	1	1
AC010551.3	1	1	1	1	1	1	1	1	1
AC010595.1	1	1	1	1	1	1	1	1	1
AC010601.1	1	1	1	1	1	1	1	1	1
AC010605.1	1	1	1	1	1	1	1	1	1
AC010608.1	1	1	1	1	1	1	1	1	1
AC010609.1	1	1	1	182.159857071693	1	1	1	1	1
AC010615.4	1	1	1	1	1	1	1	1	1
AC010616.1	1	1	1	1	1	1	1	1	1
AC010616.2	1	1	1	1	1	1	1	1	1
AC010618.2	1	1	1	1	1	1	1	1	1
AC010618.3	64.5443251761471	1	1	1	1	1	1	1	1
AC010619.1	1	1	1	1	1	1	1	1	1
AC010624.2	1	1	1	1	1	1	1	1	1
AC010624.3	1	1	1	1	1	1	1	1	1
AC010632.1	1	1	1	1	1	1	1	1	1
AC010634.1	1	1	1	1	1	1	1	1	1
AC010636.1	1	1	1	1	1	1	1	1	1
AC010636.2	1	1	1	1	1	1	1	1	1
AC010638.1	1	1	1	1	1	1	1	1	1
AC010641.1	1	1	1	1	1	1	1	1	1
AC010642.2	1	1	1	1	1	1	1	1	1
AC010643.1	1	1	1	1	1	1	1	1	1
AC010646.1	1	1	1	1	1	1	1	1	1
AC010649.1	1	1	1	1	1	1	1	1	1
AC010654.1	1	1	1	1	1	1	1	1	1
AC010680.1	1	1	1	1	1	1	1	1	1
AC010680.2	1	1	1	1	1	1	1	1	1
AC010680.3	1	1	1	1	1	1	1	1	1
AC010680.4	1	1	1	1	1	1	1	1	1
AC010680.5	1	1	1	1	1	1	1	1	1
AC010719.1	1	1	1	1	1	1	1	1	1
AC010722.1	1	1	1	1	1	1	1	1	1
AC010723.1	1	1	1	1	1	1	1	1	1
AC010729.1	1	1	1	1	1	1	1	1	1
AC010731.2	1	1	1	1	1	1	1	1	1
AC010731.3	1	1	1	1	1	1	1	1	1
AC010735.2	1	1	1	1	1	1	1	1	1
AC010737.1	1	1	1	1	1	1	1	1	1
AC010745.1	1	1	1	1	1	1	1	1	1
AC010745.2	1	1	1	1	1	1	1	1	1
AC010745.3	1	1	1	1	1	1	1	1	1
AC010745.4	1	1	1	1	1	1	1	1	1
AC010745.5	1	1	1	1	1	1	1	1	1
AC010746.1	1	1	1	1	1	1	1	1	1
AC010754.1	1	1	1	1	1	1	1	1	1
AC010760.1	1	1	1	1	1	1	1	1	1
AC010761.1	1	1	1	1	1	1	1	1	1
AC010761.2	1	1	1	1	1	1	1	1	1
AC010761.3	1	1	1	1	1	1	1	1	1
AC010761.4	1	1	1	1	1	1	1	1	1
AC010761.5	1	1	1	1	1	1	1	1	1
AC010761.6	1	1	1	1	1	1	1	1	1
AC010768.1	1	1	1	1	1	1	1	1	1
AC010768.2	1	1	1	1	1	1	1	1	1
AC010768.4	1	1	1	1	1	1	1	1	1
AC010776.1	1	1	1	1	1	1	1	1	1
AC010776.2	1	1	1	1	1	1	1	1	1
AC010776.3	1	1	1	1	1	1	1	1	1
AC010789.1	1	1	1	1	1	1	1	1	1
AC010809.1	1	1	1	1	1	1	1	1	1
AC010809.2	1	1	1	1	1	1	1	1	1
AC010809.3	1	1	1	1	1	1	1	1	1
AC010834.1	1	1	1	1	1	1	1	1	1
AC010834.2	1	1	1	1	1	1	1	1	1
AC010834.3	1	1	1	1	1	1	1	1	1
AC010857.1	1	1	1	1	1	1	1	1	1
AC010864.1	1	1	1	1	1	1	1	1	1
AC010880.1	1	1	1	1	1	1	1	1	1
AC010883.1	1	1	1	1	1	1	1	1	1
AC010884.1	1	1	1	1	1	1	1	1	1
AC010889.1	1	1	1	1	1	1	1	1	1
AC010890.1	1	1	1	1	1	1	1	1	1
AC010891.1	1	1	1	1	1	1	1	1	1
AC010894.2	1	1	1	1	1	1	1	1	1
AC010894.3	1	206.151417982282	1	176.768042815527	132.128340030703	354.617575447152	1	1	1
AC010894.4	1	1	1	1	1	1	1	1	1
AC010904.2	1	1	1	1	1	1	1	1	1
AC010907.1	1	1	1	1	1	1	1	1	1
AC010907.2	1	1	1	1	1	1	1	1	1
AC010931.2	1	1	1	1	1	1	1	1	1
AC010931.3	1	1	1	1	1	1	1	1	1
AC010967.1	1	1	1	1	1	1	1	1	1
AC010967.2	1	1	1	1	1	1	1	1	1
AC010969.1	1	1	1	1	1	1	1	1	1
AC010969.2	1	1	1	1	1	1	1	1	1
AC010973.1	1	1	1	1	1	1	1	1	1
AC010973.2	1	1	1	1	1	1	1	1	1
AC010974.1	1	1	1	1	1	1	1	1	1
AC010975.1	1	1	1	1	1	1	1	1	1
AC010976.1	1	1	1	1	1	1	1	1	1
AC010976.2	1	1	1	1	1	1	1	1	1
AC010978.1	1	1	1	1	1	1	1	1	1
AC010980.2	1	1	1	1	1	1	1	1	1
AC010982.1	1	1	1	1	1	1	1	1	1
AC010983.1	1	1	1	1	1	1	1	1	1
AC010997.2	1	1	1	1	1	1	1	1	1
AC010997.3	1	1	1	1	1	1	1	1	1
AC010997.4	1	1	1	1	1	1	1	1	1
AC010997.5	1	1	1	1	1	1	1	1	1
AC010998.1	1	1	1	1	1	1	1	1	1
AC010998.2	1	1	1	1	1	1	1	1	1
AC010998.3	1	1	1	1	1	1	1	1	1
AC010999.2	1	1	1	1	1	1	1	1	1
AC011005.1	1	1	1	1	1	1	1	1	1
AC011005.4	1	1	1	1	1	1	1	1	1
AC011008.1	1	1	1	1	1	1	1	1	1
AC011043.1	1	1	1	1	1	1	1	1	1
AC011043.2	1	1	1	1	1	1	1	1	1
AC011092.2	43.0003715048547	1	1	1	1	1	1	1	127.354740905548
AC011120.1	1	1	1	1	1	1	1	1	1
AC011124.1	1	1	1	1	1	1	1	1	1
AC011124.2	1	1	1	1	1	1	1	1	1
AC011131.1	1	1	1	1	1	1	1	1	1
AC011139.1	1	1	1	1	1	1	1	1	1
AC011193.1	1	1	1	1	1	1	1	1	1
AC011195.2	1	1	1	1	1	1	1	1	1
AC011196.1	1	1	1	1	1	1	1	1	1
AC011228.1	1	1	1	1	1	1	1	1	1
AC011239.1	1	1	1	1	1	1	1	1	1
AC011243.1	1	1	1	1	1	1	1	1	1
AC011247.1	67.6808050978806	1	1	1	1	1	1	1	1
AC011247.2	1	1	1	1	1	1	1	1	1
AC011257.1	1	1	1	1	1	1	1	1	1
AC011284.1	1	1	1	1	1	1	1	1	1
AC011287.1	148.515985605467	1	1	1	1	1	1	1	556.836256146677
AC011287.2	1	1	1	1	1	1	1	1	1
AC011290.1	1	1	1	1	1	1	1	1	1
AC011294.1	1	1	1	1	1	1	1	1	1
AC011298.1	1	1	1	1	1	1	1	1	1
AC011306.1	1	1	1	1	1	1	1	1	1
AC011313.1	1	1	1	1	1	1	1	1	1
AC011330.3	1	1	1	1	1	1	1	1	1
AC011337.1	1	1	1	1	1	1	1	1	1
AC011352.1	1	1	1	1	1	1	1	1	1
AC011352.3	1	1	1	1	1	1	1	1	1
AC011362.1	1	1	1	1	1	1	1	1	1
AC011363.1	1	1	1	1	1	1	1	1	1
AC011365.1	1	1	1	1	1	1	1	1	1
AC011365.2	1	1	1	1	1	1	1	1	1
AC011369.1	1	1	1	1	1	1	1	1	141.473510710777
AC011373.1	1	1	1	1	1	1	1	1	1
AC011374.1	1	1	1	1	1	1	1	1	1
AC011374.2	1	1	1	1	1	1	1	1	1
AC011377.1	1	1	1	1	1	1	1	1	1
AC011383.1	1	1	1	1	1	1	1	1	1
AC011389.1	1	1	1	1	1	1	1	1	1
AC011389.2	1	1	1	1	1	1	1	1	1
AC011396.1	1	1	1	1	1	1	1	1	1
AC011396.2	1	1	1	1	1	1	1	1	1
AC011405.1	1	1	1	1	1	1	1	1	1
AC011410.1	1	1	1	1	1	1	1	1	1
AC011416.3	1	1	1	1	1	1	1	1	1
AC011442.1	1	1	1	1	1	1	1	1	1
AC011443.1	1	1	1	1	1	1	1	1	1
AC011444.1	1	1	1	1	1	1	1	1	1
AC011444.2	1	1	1	1	1	1	1	1	1
AC011444.3	1	1	1	1	1	1	1	1	1
AC011445.2	1	1	1	1	1	1	1	1	1
AC011446.1	1	1	1	1	1	1	1	1	1
AC011446.2	1	1	1	1	1	1	1	1	1
AC011447.3	1	1	1	1	1	1	1	1	1
AC011448.1	1	1	1	1	1	1	1	1	1
AC011450.1	1	1	1	1	1	1	1	1	1
AC011451.1	1	1	1	1	1	1	1	1	1
AC011452.1	1	1	1	1	1	1	1	1	1
AC011453.1	1	1	1	1	1	1	1	1	1
AC011455.1	1	1	1	1	1	1	1	1	1
AC011455.2	1	1	1	1	1	1	1	1	1
AC011456.1	1	1	1	1	1	1	1	1	1
AC011462.1	1	1	1	1	1	1	1	1	1
AC011462.2	1	1	1	1	1	1	1	1	1
AC011465.1	1	1	1	1	1	1	1	1	1
AC011466.1	1	1	1	1	1	1	1	1	1
AC011466.2	1	1	1	1	1	1	1	1	1
AC011466.3	1	1	1	1	1	1	1	1	1
AC011468.3	1	1	1	1	1	1	1	1	1
AC011468.5	1	1	1	1	1	1	1	1	1
AC011471.2	1	1	1	1	1	1	1	1	1
AC011472.1	1	1	1	1	1	1	1	1	1
AC011472.4	1	1	1	1	1	1	1	1	1
AC011473.1	1	1	1	1	1	1	1	1	1
AC011473.2	1	1	1	1	1	1	1	1	1
AC011473.3	1	1	1	1	1	1	1	1	1
AC011473.4	1	1	1	1	1	1	1	1	1
AC011474.2	1	1	1	1	1	1	1	1	1
AC011474.3	1	1	1	1	1	1	1	1	1
AC011476.3	1	1	1	1	1	1	1	1	1
AC011477.3	1	1	1	1	1	1	1	1	1
AC011477.4	1	1	1	1	1	1	1	1	1
AC011478.1	1	1	1	1	1	1	1	1	1
AC011479.1	1	1	1	1	1	1	1	1	1
AC011481.1	1	1	1	1	1	1	1	1	1
AC011481.2	1	1	1	1	1	1	1	1	1
AC011483.1	1	1	1	1	1	1	1	1	1
AC011483.2	1	1	1	1	1	1	1	1	1
AC011484.1	1	1	1	1	1	1	1	1	1
AC011491.3	1	1	1	1	1	1	1	1	1
AC011495.2	1	1	1	1	1	1	1	1	1
AC011495.3	1	1	1	1	1	1	1	1	1
AC011498.1	1	1	1	1	1	1	1	1	1
AC011498.2	1	1	1	1	1	1	1	1	1
AC011498.3	1	1	1	1	1	1	1	1	1
AC011498.4	1	1	1	1	1	1	1	1	1
AC011498.6	1	1	1	1	1	1	1	1	1
AC011499.1	1	1	1	1	1	1	1	1	1
AC011500.3	1	1	1	1	1	1	1	1	1
AC011503.1	1	1	1	1	1	1	1	1	1
AC011507.1	1	1	1	1	1	1	1	1	1
AC011509.1	1	1	1	1	1	1	1	1	1
AC011509.2	1	1	1	1	1	1	1	1	1
AC011510.1	1	1	1	1	1	1	1	1	1
AC011511.1	1	1	1	1	1	1	1	1	1
AC011511.2	1	1	1	1	1	1	1	1	1
AC011511.3	1	1	1	1	1	1	1	1	1
AC011511.4	1	1	1	1	1	1	1	1	1
AC011511.5	1	1	1	1	1	1	1	1	1
AC011516.1	1	1	1	1	1	1	1	1	1
AC011518.1	1	1	1	1	1	1	1	1	1
AC011523.1	1	1	1	1	1	1	1	1	1
AC011524.1	1	1	1	1	1	1	1	1	1
AC011524.2	1	1	1	1	1	1	1	1	1
AC011525.1	1	1	1	1	1	1	1	1	1
AC011525.2	1	1	1	1	1	1	1	1	1
AC011530.1	1	1	1	1	1	1	1	1	1
AC011586.1	1	1	1	1	1	1	1	1	1
AC011591.1	1	1	1	1	1	1	1	1	1
AC011595.1	1	1	1	1	1	1	1	1	1
AC011595.2	1	1	1	1	1	1	1	1	1
AC011601.1	1	1	1	1	1	1	1	1	1
AC011603.1	1	1	1	1	1	1	1	1	1
AC011603.2	1	1	1	1	1	1	1	1	1
AC011603.3	1	1	1	1	1	1	1	1	1
AC011604.2	1	1	1	1	1	1	1	1	1
AC011611.2	1	1	1	1	1	1	1	1	1
AC011611.3	1	1	1	1	1	1	1	1	1
AC011611.4	1	1	1	1	1	1	1	1	1
AC011625.1	1	1	1	1	1	1	1	1	1
AC011632.1	1	1	1	1	1	1	1	1	1
AC011632.2	1	1	1	1	1	1	1	1	1
AC011676.1	1	1	1	1	1	1	1	1	1
AC011676.2	1	1	1	1	1	1	1	1	1
AC011676.3	1	1	1	1	1	1	1	1	1
AC011676.4	1	1	1	1	1	1	1	1	1
AC011700.1	1	1	1	1	1	1	1	1	1
AC011718.1	1	1	1	1	1	1	1	1	1
AC011731.1	1	1	1	1	1	1	1	1	1
AC011747.1	1	1	1	1	1	1	1	1	1
AC011747.2	1	1	1	1	1	1	1	1	1
AC011752.1	1	1	1	1	1	1	1	1	1
AC011773.1	1	1	1	1	1	1	1	1	1
AC011773.2	1	1	1	1	1	1	1	1	1
AC011773.3	1	1	1	1	1	1	1	1	1
AC011773.4	1	1	1	1	1	1	1	1	1
AC011815.1	1	1	1	1	1	1	1	1	1
AC011815.2	1	1	1	1	1	1	1	1	1
AC011816.2	1	1	1	1	1	1	1	1	1
AC011824.1	1	1	1	1	1	1	1	1	1
AC011824.2	1	1	1	1	1	1	1	1	1
AC011824.4	1	1	1	1	1	1	1	1	1
AC011825.2	1	1	1	1	1	1	1	1	1
AC011825.4	1	1	1	1	1	1	1	1	1
AC011840.2	1	1	1	1	1	1	1	1	1
AC011840.3	1	1	1	1	1	1	1	1	1
AC011840.5	1	1	1	1	1	1	1	1	1
AC011841.1	1	1	1	1	1	1	1	1	1
AC011853.2	1	1	1	1	1	1	1	1	1
AC011893.1	1	1	1	1	1	1	1	1	1
AC011897.1	1	1	1	1	1	1	1	1	1
AC011899.1	1	1	1	1	1	1	1	1	1
AC011899.2	1	1	1	1	1	1	1	1	1
AC011899.3	1	1	1	1	1	1	1	1	1
AC011900.1	1	1	1	1	1	1	1	1	1
AC011921.1	1	1	1	1	1	1	1	1	1
AC011933.3	1	1	1	1	1	1	1	1	1
AC011933.4	1	1	1	1	206.849584003197	1	1	1	1
AC011939.3	1	1	1	1	1	1	1	1	1
AC011944.1	1	1	1	1	1	1	1	1	1
AC011978.2	1	1	1	1	1	1	1	1	1
AC011990.1	1	1	1	1	1	1	1	1	1
AC011995.1	1	1	1	1	1	1	1	1	1
AC011995.2	1	1	1	1	1	1	1	1	1
AC011997.1	1	1	1	1	1	1	1	1	1
AC012038.1	1	1	1	1	1	1	1	1	1
AC012038.2	1	1	1	1	1	1	1	1	1
[truncated: 31,539 more rows]
