# Supplementary material for: Application of CIBERSORTx and BayesPrism to deconvolution of bulk RNA-seq data from human myocardium and skeletal muscle
Source: Heliyon. 2025 Feb 10;11(4):e42499. doi: 10.1016/j.heliyon.2025.e42499 (PMC11872574; doi:10.1016/j.heliyon.2025.e42499)
Supplement: Multimedia component 8 [file mmc8.txt]

NAME	EC	FB	Lymphoid	Myeloid	Myocytes	Pericytes	Satelite	SMC
A1BG	1	1	1	1	1	1	1	149.22397564743
A2M	845.435434322936	1	1	181.170643630555	1	617.033500620519	1	572.6612672179
AAED1	1	113.363884136692	1	1	1	1	1	1
ABCA1	1	1	1	1	304.658986157681	1	1	1
ABCA10	1	294.032670771448	1	1	1	1	1	1
ABCA5	1	1	1	1	573.064293647162	134.053676283019	1	1
ABCA6	1	375.66658661285	1	162.44485422422	1	1	1	1
ABCA8	1	1061.55912287357	1	1	1	1	328.086111861472	1
ABCA9	1	264.202255631502	1	1	1	1	1	1
ABCC5	1	1	1	1	628.904124311944	1	1	1
ABCC9	1	1	1	1	1	770.181373207262	1	1
ABCD4	173.265833278616	1	1	1	1	1	1	1
ABCE1	1	1	1	1	1	1	85.6314065677452	1
ABCF1	1	1	1	1	1	1	83.192803083735	78.580916335195
ABCG1	104.116804371041	1	1	1	1	1	1	1
ABHD14B	107.212825355764	130.4636148362	1	1	1	1	87.6762252773016	1
ABHD17A	1	1	152.303736259389	1	1	1	1	1
ABHD3	1	1	194.581612973378	1	1	1	1	1
ABI1	1	1	115.933308514802	1	1	1	1	1
ABI2	1	1	1	1	1	330.921930017433	1	72.1288314730634
ABI3BP	1	199.509494960499	1	1	1	1	1	1
ABLIM1	137.736270221264	131.847207196895	1	1	1	1	1	1
ABLIM2	1	1	1	1	287.105282609057	1	1	1
ABLIM3	152.284454512724	1	1	1	1	1	1	1
ABRACL	1	1	204.504569936824	231.501415465487	1	1	1	1
AC016831.5	1	1	136.312927228497	1	346.687061749224	1	1	1
AC020656.1	1	1	1	618.403850381941	1	1	1	1
AC020909.2	1	1	1	1	1399.53464913121	1	1	1
AC020916.1	1	187.910468906147	201.461119785623	369.294013074566	545.925344747783	1	773.717920930937	1
AC027644.3	1	1	1	1	1	1	1	94.9599934580323
AC058791.1	1	1	198.796138919888	1	537.726754057147	1	1	1
AC068888.1	1	1	1	1	1	1	1	85.6801566970857
AC092164.1	1	1	1	1	1	1	1	88.4600611706713
AC114760.2	1	1	141.342033987543	1	1	1	1	1
AC245297.3	1	76.898651006613	197.369711046248	1	1	1	132.301907493349	1
AC245595.1	1	292.344918484446	1	1	1	1	68.8638511170495	1
ACAA2	1	1	1	1	1	1	108.715402934637	1
ACAP1	1	1	351.385508028191	1	1	1	1	1
ACAP2	128.224023745353	1	1	158.321078003663	1	1	1	1
ACHE	1	1	1	1	310.738078189487	1	1	1
ACKR1	1820.33209874322	1	1	1	1	1	1	1
ACKR3	1	185.523235581109	1	1	1	1	1	1
ACO2	1	1	1	1	1	1	1	95.1319667976168
ACSL1	1	1	1	222.53803188607	266.134797584419	1	1	1
ACSL3	1	1	1	1	179.468919958467	152.032398596126	1	1
ACTA2	305.097988639216	1	1	1	1	3224.37457650823	145.64983087977	7467.04674580035
ACTG2	1	1	1	1	1	1	1	507.742802077037
ACTN1	189.626745513957	1	1	1	1	196.334723673915	1	577.908456521568
ACTN2	1	1	1	1	537.641514056426	1	1	1
ACTR1A	78.930574011287	1	1	1	272.358087848398	152.358620889443	1	1
ACVRL1	100.022016181283	178.860943558623	1	1	1	1	1	1
ADA	1	1	1	1	1	214.330366366233	1	1
ADAM15	164.806382846073	1	1	1	1	1	1	1
ADAM17	77.2458648908112	1	1	148.199364653373	1	1	1	1
ADAMTS1	367.400528434322	115.50016682227	1	1	1	1381.08239842079	1	546.684091609983
ADAMTS4	1	1	1	1	1	340.91044893335	1	1
ADAMTS5	1	135.990243849274	1	1	1	1	145.402523510245	1
ADAMTS9	174.590955870232	1	1	1	1	125.045591091629	1	1
ADAMTSL4	1	115.370270099102	1	1	1	1	1	1
ADAP2	1	1	1	174.850790056584	1	182.856314075206	1	1
ADAR	132.232044109577	1	1	1	1	1	1	1
ADCY3	1	1	1	1	1	193.351959970784	1	92.5056416682841
ADD3	1	291.021908211316	110.967506882986	1	1	1	1	1
ADGRE5	1	1	188.367449803908	145.68163816914	1	1	1	1
ADGRF5	339.394687536554	1	1	1	1	339.315676645722	1	1
ADGRG1	123.837559042967	1	1	1	1	1	1	1
ADGRL4	486.011448309085	1	1	1	1	1	1	1
ADH1B	1	2143.52894916516	1	1	1	1	1	1
ADH1C	1	268.826747390652	1	1	1	1	1	1
ADM5	120.633251983573	1	1	1	1	1	1	1
ADRA2B	1	1	1	1	1	283.851303345602	1	1
ADSL	1	1	1	1	233.750902937921	1	1	1
ADSSL1	1	1	1	1	280.899859537095	1	1	1
AEBP1	1	221.943553504795	1	1	1	203.536901915451	1	313.188662914592
AES	223.338047999139	152.344591659522	366.019440598217	1	1	206.945857212863	1	1
AFDN	231.750162193386	1	1	1	1	1	1	1
AGAP2	1	1	1	1	1	318.659469682662	1	1
AGBL1	1	1	1	1	374.337741385207	1	1	1
AGL	1	1	1	1	648.368835861843	1	1	1
AGT	1	1	1	1	1	864.805013902399	1	1
AGTR1	1	265.607248224922	1	1	1	763.35982342669	1	1
AHCYL1	1	124.19697173685	1	1	669.147496545741	1	1	110.806781709851
AHI1	1	122.844546016817	1	1	1	1	1	1
AIF1	1	1	1	2401.86142078523	1	1	1	1
AIF1L	110.37072936988	1	1	1	1	1	1	1
AIG1	1	1	1	1	1	1	1	85.943806138815
AK6	1	1	1	1	1	1	1	119.327786682428
AKAP1	1	1	1	1	1	1	1	140.987168873265
AKAP6	1	1	1	1	442.497867603658	1	1	1
AKIRIN2	1	1	1	1	242.885968075786	1	1	1
AKNA	1	1	155.58026974988	1	1	1	1	1
AKR1C1	1	221.261935136492	1	1	1	1	1	1
AKR1C2	1	99.5099202021605	1	1	1	1	1	1
AKR1C3	245.157747787604	175.525330659027	1	1	1	1	1	1
AL118516.1	1	1	1	1	238.49044707405	1	1	1
ALDH1A1	1	424.716095953888	1	1	1	1	550.863608026871	1
ALDH1A3	1	160.030327138157	1	1	1	1	1	1
ALDH3A2	1	1	1	1	1	1	71.4401920071331	1
ALDH9A1	96.9592550867101	1	1	1	1	1	1	1
ALG5	1	66.6808058122178	1	1	1	1	1	1
ALOX5AP	1	1	312.052518044893	604.018998342087	1	1	1	1
ALPK3	1	1	1	1	290.11272732027	1	1	1
AMPD1	1	1	1	1	280.237820572956	1	1	1
ANAPC5	1	139.188382571035	163.202557732372	1	1	1	1	1
ANG	1	175.941145709484	1	1	1	1	1	1
ANGPT2	1	1	1	1	1	1	1	113.620242597243
ANGPTL1	1	1	1	1	1	1	1	306.423540529526
ANGPTL2	1	240.215230618659	1	1	1	1	1	1
ANGPTL4	1	1	1	1	1	1	226.251809129804	1
ANK1	1	1	1	1	302.097947199113	1	1	1
ANKRD1	1	1	1	1	698.972796341853	1	1	1
ANKRD11	1	110.702004730912	1	1	1	1	1	1
ANKRD2	1	1	1	1	1423.00833126777	1	1	1
ANKRD23	1	1	1	1	399.238856418895	1	1	1
ANKRD29	131.380534910425	1	1	1	1	1	1	1
ANKRD35	1	84.440835741349	1	1	1	1	1	1
ANKRD37	1	1	1	140.219796406191	1	1	1	1
ANKRD40	1	1	1	1	1	1	1	97.4958858642474
ANKRD65	1	1	1	1	1	1	100.958036961924	1
ANO1	1	1	1	1	1	339.557528720229	1	1
ANP32E	128.720531898495	1	166.488697425958	1	1	1	1	1
ANTXR1	1	1	1	1	1	1	117.128237520077	83.7850911379111
ANTXR2	1	145.214441852903	1	1	1	1	1	1
ANXA3	379.344646751402	1	1	1	1	1	1	1
AOC3	1	1	1	1	1	265.202467314214	1	182.395977928306
AP1S2	212.862356304811	1	1	434.034422511176	321.592607775365	1	1	1
AP2B1	127.179229276688	1	1	1	1	1	1	1
APH1A	104.596623278449	169.975799478854	1	1	1	1	117.695265359278	1
APMAP	1	1	122.677930044331	1	1	1	1	1
APOBEC2	1	1	1	1	732.536925655052	1	1	1
APOBEC3C	1	1	140.831906795911	1	1	1	1	1
APOBEC3G	1	1	148.954115638019	1	1	1	1	1
APOC1	1	1	1	357.151231119236	1	1	3582.02824143434	1
APOE	1	1	1	539.568218711333	1	1	4733.84449435037	190.48824110533
APOL3	176.722856008423	173.038817405375	1	1	1	1	1	1
APOLD1	422.868739231815	1	1	1	1	525.171769774832	1	113.687841588477
AQP1	1390.42072184666	1	1	1	1	1	1	169.654354086147
AQP3	133.503171102879	1	1	1	1	1	1	1
AR	1	1	1	1	1	1	124.566335425684	1
AREG	1	1	492.619489024853	498.295522980232	1	1	1	1
ARF6	214.23391967446	1	332.933438600356	280.557871470844	1	1	1	130.248074590739
ARFGAP2	1	1	1	1	398.04619132164	1	1	1
ARFGAP3	1	1	1	1	1	1	91.0817022589835	1
ARFRP1	138.427201096595	1	1	1	1	1	1	1
ARHGAP1	1	1	1	1	1	227.438987895813	1	1
ARHGAP10	1	1	1	1	1	253.236383871181	1	138.750026549006
ARHGAP15	1	1	169.045583604009	1	1	161.001256540379	1	1
ARHGAP18	1	1	1	225.120960488642	1	1	1	1
ARHGAP24	1	1	1	1	1	1	74.3622039382735	1
ARHGAP29	480.114105572653	132.277726705354	1	1	1	408.213430168581	1	269.831448304093
ARHGAP30	1	1	127.879596505796	1	1	1	1	1
ARHGAP5	1	1	1	1	1	1	99.8836787277237	1
ARHGDIB	320.192483413707	1	963.500984303872	596.095115153203	1	1184.249313501	1	136.678002831671
ARHGEF1	1	1	153.99760767712	1	1	1	1	1
ARHGEF12	1	101.121359409697	1	1	1	1	1	1
ARHGEF17	1	1	1	1	1	194.208688076487	1	105.736868799047
ARHGEF2	1	1	1	1	1	1	1	64.4138989245865
ARHGEF25	1	1	1	1	1	1	1	58.3082669062581
ARHGEF7	1	1	1	1	1	225.63342937133	1	119.25885754709
ARID5A	134.830473070536	1	1	1	1	1	1	282.398972830035
ARIH2	1	1	1	1	184.165745247651	1	1	1
ARL1	1	259.32966067825	1	1	1	1	96.7511153930034	75.8867778531889
ARL3	1	70.8647351401088	1	1	1	1	1	146.464312060041
ARL4A	215.019559268809	1	1	107.729496151236	1	1	1	1
ARL4C	1	1	317.065862805702	1	1	1	1	1
ARL4D	1	129.832689084772	1	1	1	1	1	1
ARL5B	1	1	1	277.714268094302	1	1	1	1
ARL8B	1	1	1	106.736097315709	1	1	1	1
ARPC1A	195.588972791407	1	1	1	1	273.734264400024	1	546.645189572219
ARPC5L	130.332338089068	1	275.181164669598	1	1	1	1	1
ARPP21	1	1	1	1	985.867342618591	1	1	1
ARRB2	1	1	1	271.872913122713	1	1	1	1
ARRDC2	125.023783100692	1	1	1	502.808202112901	1	1	1
ART3	1	1	1	1	1020.69894186965	1	1	1
ASAP1	78.3930681359999	1	1	1	1	162.111125583934	1	1
ASB15	1	1	1	1	253.239006221624	1	1	1
ASB2	1	1	1	1	1330.28988105755	1	1	1
ASB5	1	1	1	1	2511.87020262938	1	115.602456715365	1
ASB8	1	1	1	1	540.456640798832	1	1	1
ASPN	1	311.241997789145	1	1	1	1019.8238120355	1	180.400486063754
ASS1	106.947130263927	1	1	1	1	1	1	1
ATF6B	1	1	1	1	1	159.45688073147	1	1
ATG12	1	194.784903179489	1	1	1	1	1	1
ATG3	1	1	1	116.63805652358	1	1	95.0775868297389	1
ATL3	1	1	1	1	1	1	1	104.466099926771
ATM	1	1	196.67930925584	1	1	1	1	1
ATOH8	105.159992095671	1	1	1	1	1	1	1
ATP13A3	1	1	1	204.624394750612	1	1	1	1
ATP1A2	1	1	1	1	1648.89835093011	244.072340099263	1	154.937153953298
ATP1B1	149.454060227188	1	1	354.778519877945	2903.75639679961	1	139.956324969635	1
ATP2A1	1	1	1	1	805.143942737328	1	1	1
ATP2A2	175.422595367176	1	1	196.60836533456	1740.71119298509	1	1	1
ATP2B1	1	195.406636621977	1	481.700170658372	1	1	92.6226163478929	1
ATP2B1.AS1	1	1	1	131.028401204813	1	1	1	1
ATP2B4	1	1	1	1	1	1	1	132.911153011118
ATP6AP1	1	127.856335244182	1	129.544878269305	1	1	1	1
ATP6V0A1	1	1	1	1	749.055233070012	1	1	1
ATP6V1B2	1	1	1	125.648001240785	1	1	111.425292605811	1
ATXN10	83.1074829466981	1	1	1	1	1	130.199261270264	1
AVPR1A	1	1	1	1	1	204.681719961332	1	1
AXL	1	313.511866311778	1	1	1	388.642058259181	1	384.848385717085
AZI2	1	93.561053369046	1	1	1	1	1	1
AZIN1	1	1	88.4085692306667	1	1	1	96.5546316564836	1
B4GALT1	1	136.770580696487	128.500185208158	261.530499289893	1	1	1	1
B4GALT5	1	1	1	1	247.634271228016	1	1	1
BABAM1	1	1	1	1	1	1	1	103.94452024339
BACE2	112.300510240928	1	1	1	1	1	1	1
BAD	1	117.174497858222	1	1	1	1	1	113.649740761564
BAG6	115.772132754201	1	1	1	1	1	1	1
BASP1	1	1	1	213.438511733286	1	1	1	1
BAZ1A	1	1	216.730095586528	161.717432417604	1	1	1	1
BAZ1B	74.5036802582997	1	1	1	1	1	1	1
BAZ2B	124.565098528662	1	1	1	1	1	1	1
BCAM	453.787012871916	1	1	1	1	494.408243076299	1	1066.62530977639
BCKDK	1	1	1	1	1	158.9055038543	1	86.9994211385988
BCL2	1	1	91.2427561525657	1	1	1	1	1
BCL2A1	1	1	127.022861822986	844.847237216493	1	1	1	1
BCL2L1	146.402375862989	1	1	1	1	1	1	1
BCL6	1	144.381033856012	1	1	872.805943924842	1	1	92.2451806221914
BCL7C	1	1	1	1	1	1	1	86.2704097815121
BDH2	1	166.176427408196	1	1	1	1	1	1
BDP1	106.308960781351	1	1	1	1	1	1	1
BEST3	1	1	1	1	351.113783097297	1	1	1
BGN	1	203.345447581532	1	1	1	503.039929343532	1	847.476478969877
BICC1	1	184.647785244373	1	1	1	1	1	1
BID	1	1	1	105.92262006223	1	1	1	1
BIN2	1	1	186.630662988582	1	1	1	1	1
BIRC2	1	123.55805213815	1	1	1	1	1	1
BIRC3	375.232968073097	1	658.277671671132	451.794606767434	1	1	1	1
BLCAP	116.706571229323	1	1	1	1060.21913429792	204.503406454129	1	1
BLVRA	1	1	1	224.598287039323	1	1	1	85.2881733964824
BMP4	1	166.093781431738	1	1	1	1	143.341088558313	1
BMP5	1	1	1	1	1	394.698109954557	1	148.126448639113
BMPR2	144.010004355874	1	1	1	1	1	1	1
BNIP2	235.382440068451	1	1	1	1	1	1	109.37741134248
BOC	1	204.416328925645	1	1	1	1	1	1
BOD1	1	75.061190909357	1	1	1	1	1	1
BORCS7	102.595218564162	88.2488041725449	1	1	1	192.236846512442	1	1
BPTF	82.6462484918743	1	1	1	1	1	123.767873893626	1
BRD3	1	1	1	1	1	1	1	89.6399197470826
BRMS1	1	86.5714548736216	1	1	1	1	1	1
BTN3A2	110.49032309891	1	131.821726254484	1	1	1	1	1
BTNL9	376.410921249554	1	1	1	1	1	1	1
BUD23	1	1	116.581152675073	1	1	1	1	80.7279821494238
C11orf96	258.403496643158	446.916110008029	1	1	1	586.38107676545	389.52540788171	2078.6881839104
C12orf10	76.2715174806773	1	1	1	1	1	97.2120397761771	1
C12orf75	1	1	261.185949567084	1	1	1	1	585.627740298057
C15orf48	1	1	1	303.50462683535	1	1	1	1
C16orf45	1	1	1	1	1	1	133.726542667531	1
C1QA	1	1	1	2671.263701621	1	1	1	1
C1QB	1	1	1	2232.6657544569	1	1	1	1
C1QC	1	1	1	1724.43322499573	1	1	1	1
C1QTNF1	1	1	1	1	1	405.298995732853	1	261.733439908172
C1QTNF2	1	1	1	1	1	1	1	164.141834544399
C1QTNF3	1	1	1	1	1	1	141.982974581151	1
C1QTNF9	119.858963864771	1	1	1	1	1	1	1
C1R	1	1674.83188170428	1	1	1	573.2330194408	399.047365828882	226.979928737309
C1RL	1	92.8201459458632	1	1	1	1	1	1
C1S	1	1539.86589477907	1	1	1	259.86943274313	107.852498458543	175.10467876742
C1orf122	1	119.349997249805	1	1	1	1	1	1
C1orf162	1	1	171.249694409358	382.015105893352	1	1	1	1
C1orf54	146.398746080183	1	1	1	1	1	1	146.28326782581
C1orf56	214.35188701503	1	251.299299975139	182.315442081302	1	1	1	1
C20orf27	1	1	1	1	1	583.485511110921	1	1
C22orf39	1	1	1	1	1	1	1	148.340261953592
C2orf40	1	1	1	1	1	148.925227652537	1	372.837939255211
C3	1	1031.55789280277	1	1	1	1	1	1
C3AR1	1	1	1	220.869566938592	1	1	1	1
C4orf48	1	1	1	228.954187792083	1	1	1	1
C5AR1	1	1	1	528.345607176823	1	1	1	1
C5orf15	1	155.269860843879	1	1	1	143.409725285718	1	1
C5orf24	1	91.3964516168944	1	1	1	1	136.256062160787	130.315452926976
C6orf62	1	1	1	225.031555917214	1	1	1	1
C7orf50	1	1	1	1	1	142.592821422926	1	152.481036457082
C8orf33	1	1	1	1	1	1	120.037112646185	1
C9orf3	1	1	1	1	649.731268917276	1	177.051376388767	211.836722805884
CA4	221.337960642392	1	1	1	1	1	1	1
CA8	84.3512518493256	1	1	1	1	1	1	1
CABIN1	1	1	1	1	1	1	1	116.086916252816
CACNA2D1	1	1	1	1	280.321394669408	1	1	1
CACNB1	1	1	1	1	781.077589092697	1	1	1
CACNG1	1	1	1	1	339.831158601755	1	1	1
CADM2	1	1	1	1	1	1	422.324019306086	1
CALCRL	137.041718298553	1	1	1	1	1	1	1
CALD1	582.275864487851	913.550280367461	1	1	1	3094.03864902546	473.024165565145	3078.00864084519
CALHM2	1	94.5833113058677	1	1	1	204.725433200852	1	86.160245934518
CAMK1	1	1	1	1	1	1	1	103.791633672379
CAMK2B	1	1	1	1	236.515380419711	1	1	1
CAMK2G	1	1	1	1	1	1	1	170.502270848739
CAMK2N1	1	123.01409292975	1	1	1	1	1	1
CAP2	1	1	1	1	536.66123339867	1	1	102.774734782296
CAPG	1	1	1	167.284154198987	1	1	1	1
CARD16	136.075619559411	1	242.1509380684	229.259888816549	1	1	1	1
CARD8	169.257574424259	1	1	1	1	1	1	1
CARHSP1	236.073317473872	314.091186268391	1	1	1	1	1	322.553500618909
CARMN	1	1	1	1	1	557.672124067121	1	598.259439140989
CASC3	1	1	1	1	1	1	1	100.2484520732
CASC4	1	98.8078097209752	1	1	1	1	1	1
CASP1	1	1	1	129.120634418666	1	1	1	1
CASP4	125.261177716918	143.757132747291	138.12353078458	1	1	1	1	1
CASQ1	1	1	1	1	615.511563071311	1	1	1
CASQ2	1	1	1	1	1	196.632619355868	1	306.742120470491
CAT	1	1	1	1	1	205.574617231462	89.1429663614921	114.741759684295
CAV1	2131.28135464621	415.266089156163	1	1	1	1523.60804201353	330.624305040769	1323.85160452416
CAV2	614.236496643239	1	1	1	1	334.722721085636	1	396.54678272355
CAV3	1	1	1	1	394.402751531967	1	1	1
CAVIN2	1119.65844493294	1	1	1	1	484.614939491062	98.4756139137622	1
CBLB	1	98.0240459596599	1	1	1	1	1	1
CBR3	1	77.5924684778913	1	1	1	1	1	1
CBX5	1	1	1	1	1	1	1	91.4995507552526
CBX6	1	1	1	1	1	236.270210184137	119.905700823781	490.973777944584
CBY1	1	1	1	1	1	1	1	83.6145751611898
CCDC124	81.1594914032195	1	1	1	1	1	1	141.298822741695
CCDC186	107.132759492589	1	1	1	1	1	1	1
CCDC3	1	1	1	1	1	1	1	550.87501630153
CCDC80	1	775.98999106943	1	1	1	1	198.139303308705	1
CCDC85A	89.5854999901924	1	1	1	1	1	1	1
CCDC88A	1	1	1	129.664686598119	1	1	1	1
CCDC90B	144.014308436815	1	1	1	1	1	1	1
CCL13	1	1	1	501.317919173195	1	1	1	1
CCL14	223.361870976479	1	1	1	1	1	1	1
CCL20	1	1	1	533.617478178366	1	1	1	1
CCL3	1	1	1153.45027289146	2364.07695413292	1	1	1	1
CCL3L1	1	1	1	475.466247931298	1	1	1	1
CCL4	1	1	1551.44251589659	1986.89014010213	1	1	1	1
CCL4L2	1	1	1	425.132508499764	1	1	1	1
CCL5	1	1	1770.28358476859	1	1	1	1	1
CCNB1IP1	1	1	1	1	1	1	124.910103267267	1
CCND1	1	1	1	1	1	1	1	202.281681899553
CCND2	1	1	115.915300849442	1	1	1	1	1
CCND3	222.397798713997	1	279.405404839221	1	1	1	1	1
CCNG2	1	128.317665797558	1	1	1	1	92.2405840318606	1
CCNL2	1	129.416019312645	1	1	289.401347215967	186.573396317814	1	1
CCR1	1	1	1	120.092646359652	1	1	1	1
CCRL2	1	1	1	202.488981056418	1	1	1	1
CCSER2	1	1	1	1	1	1	1	98.217731006681
CCZ1	1	1	1	1	1	174.982260042358	1	1
CD14	1	1	1	1473.73815336478	1	1	1	1
CD163	1	1	1	356.506308156542	1	1	1	1
CD2	1	1	250.335953917132	1	1	1	1	1
CD247	1	1	349.945576274815	1	1	1	1	1
CD248	1	202.875903933632	1	1	1	204.925718084943	1	1
CD300E	1	1	1	175.601379239102	1	1	1	1
CD302	1	144.379413563291	1	213.313706523736	1	1	1	1
CD320	205.402191125908	1	1	1	1	1	1	1
CD34	332.956743674949	211.808805372687	1	1	1	1	1	1
CD36	975.277245281102	1	1	306.455742868164	250.206846219624	3554.21008992056	1	1
CD37	1	1	787.462413732094	456.796179238611	1	1	1	1
CD3D	1	1	463.822806805466	1	1	1	1	1
CD3E	1	1	340.274539537641	1	1	1	1	1
CD3G	1	1	193.322854893123	1	1	1	1	1
CD4	1	1	1	125.26901985942	1	1	1	1
CD40	173.605182836381	99.1318894653402	1	1	1	160.732442893895	1	1
CD48	1	1	414.886040979478	176.180163473652	1	1	1	1
CD52	1	1	1395.49141811605	337.116492879742	1	1	1	1
CD53	1	1	534.899214429516	293.381008642673	1	1	1	1
CD68	1	124.906810013284	1	811.482416204306	1	1	1	1
CD69	1	1	1143.38531877867	1	1	1	1	1
CD7	1	1	524.988465548132	1	1	1	1	1
CD79A	1	1	242.608400142419	1	1	1	1	1
CD79B	254.254988955645	1	177.873883598659	1	1	1	1	1
CD82	182.675411799292	1	1	1	1	1	264.560462121877	1
CD83	1	1	265.478592387101	809.83520963183	1	1	1	1
CD8A	1	1	209.965811899417	1	1	1	1	1
CD93	292.739883520304	1	1	169.882191985792	1	1	1	1
CDC26	109.71437349028	90.2104569955259	1	1	1	1	82.8184762804339	1
CDC42BPA	147.446849585155	1	1	1	1	367.445545182999	1	94.2516885145905
CDC42EP1	119.016136780126	1	1	1	1	233.899227020745	1	93.8259633112479
CDC42EP3	361.486667764936	1	207.916713146623	1	310.869754604492	1	1	1
CDC42EP4	102.005856967004	1	1	1	1	396.494773584074	127.944327393774	87.553647805809
CDC42SE2	1	1	298.196977284128	1	1	1	1	1
CDC5L	1	1	1	1	1	173.055840498669	1	1
CDC73	1	1	1	1	1	1	1	93.1511734533812
CDH13	1	1	1	1	368.244654876242	1	1	1
CDH15	1	1	1	1	1	1	98.6479151146806	1
CDH5	293.71476775693	1	1	1	1	1	1	1
CDH6	1	1	1	1	1	191.43281837208	1	187.487462071005
CDK2AP2	81.4412744100093	1	176.188181010069	1	1	1	1	133.515040079537
CDK4	1	95.7295476070117	1	1	1	197.076206322214	178.152263421748	1
CDKN1B	98.3256206790581	1	111.206917425325	1	1	257.673526681011	1	84.1266953032454
CDKN1C	153.99176820123	115.592139895265	1	1	1	1	205.079345980989	1
CDO1	1	148.584053792116	1	1	1	1	1	1
CDS2	80.1113133443279	1	1	1	1	1	1	115.699269446955
CEBPZOS	97.0935610914401	1	1	1	1	1	1	1
CELF1	138.951161329469	1	1	1	1	1	1	1
CEMIP2	1	1	201.093027242575	1	1	1	1	1
CEP350	1	1	1	1	299.746898196576	1	1	1
CEP68	96.2683618803519	1	1	1	1	1	1	1
CEP85L	1	1	1	1	278.842097220009	1	1	1
CERS2	1	86.8719695297227	1	1	1	1	1	1
CES1	1	142.934596864854	1	1	1	1	1	1
CETN2	1	1	1	1	1	1	1	92.5117409089923
CFH	1	420.228097516496	1	1	1	1	97.7035544613024	1
CFI	127.347704196189	1	1	1	1	1	1	1
CFP	1	1	1	204.375879303546	1	1	1	1
CHCHD3	1	1	1	1	1	1	1	81.4122881955611
CHCHD5	1	1	1	118.737611965942	1	1	1	87.6958825568053
CHD2	1	1	177.449188791975	1	1	1	1	1
CHID1	1	110.32114779849	1	1	1	1	1	1
CHPT1	1	178.086610343608	1	1	1	1	1	1
CHRDL2	1	1	1	1	1	1	318.100539345794	1
CHRNA1	1	1	1	1	528.854225049131	1	466.793928432029	1
CHRNB1	1	1	1	1	285.978782295414	1	1	1
CHST12	74.2575926433846	84.5914795561376	149.85281356563	1	1	1	1	1
CHST7	1	91.0095060203502	1	1	1	1	1	1
CILP	1	404.54742220815	1	1	1	1	1	1
CISD2	1	1	1	129.789632301171	1	1	1	1
CISD3	1	1	1	1	1	1	1	146.209823300111
CKB	1	1	1	1	1	1	1	587.586056873515
CKLF	1	85.957423405468	204.55232367968	252.498171757239	1	1	1	1
CKMT2	1	1	1	1	315.302895848889	1	1	1
CKS1B	1	122.67707818921	1	1	1	1	143.288199536677	1
CKS2	133.19543811047	1	251.253849448758	207.739089142611	1	1	1	1
CLASRP	1	1	1	1	304.872677076441	1	1	1
CLCN5	1	1	1	1	1	1	184.963211933067	1
CLDN11	1	184.602379257429	1	1	1	1	1	1
CLDN5	1885.69169309587	1	1	1	1	1	110.950585968768	1
CLEC10A	1	1	1	275.405988846616	1	1	1	1
CLEC11A	1	1	1	1	1	260.656417176302	1	1
CLEC14A	768.703523281337	187.973780617953	1	1	1	1	1	1
CLEC2D	1	1	259.524154026408	1	1	1	1	1
CLEC4E	1	1	1	164.895842703115	1	1	1	1
CLEC7A	1	1	1	154.76337425136	1	1	1	1
CLIC2	172.651036988498	1	1	1	1	1	1	1
CLIC3	1	1	162.679071673567	1	1	1	1	1
CLIP1	1	1	1	1	720.589321169524	1	1	133.043778196709
CLIP4	1	1	1	1	305.260467593559	1	1	1
CLK4	1	1	1	1	354.329196161276	1	1	1
CLMN	1	1	1	1	1	406.907131544693	1	200.620428883613
CLNS1A	1	84.7000434089407	135.1962130818	1	1	1	97.3183890412711	1
CLPP	95.2161387228124	1	1	1	1	1	1	1
CLTC	1	1	1	225.123353101996	1	1	1	1
CMC1	1	1	700.316177881383	1	1	1	1	1
CMSS1	1	1	1	1	1	1	117.738329657633	1
CMTM3	1	158.625136454267	1	1	1	1	1	1
CMTM8	103.902411617884	1	1	1	1	1	1	1
CMYA5	1	1	1	1	2238.40914552762	1	1	1
CNDP2	99.3675014046401	1	1	1	1	1	1	1
CNGA1	1	1	1	1	1	211.398551984066	1	1
CNKSR1	1	1	1	1	245.183760124343	1	1	1
CNN1	1	1	1	1	1	1	1	845.005498998785
CNN2	1	1	149.755282286983	1	1	1	1	66.5386144088314
CNOT2	95.4175741842571	1	1	1	1	1	130.990892692876	1
CNOT6L	1	1	174.876043063001	1	1	1	1	1
CNPY3	1	1	1	131.931363722301	1	1	1	1
CNRIP1	143.745555686071	1	1	1	1	1	1	1
COA4	1	101.68362758868	1	1	1	1	118.776058059901	1
COBLL1	1	1	1	1	1	183.09499081823	1	1
COL12A1	1	354.677805258783	1	1	1	1	1	1
COL14A1	1	176.038070460469	1	1	1	1	1	181.854391501202
COL15A1	1	316.922091187933	1	1	1	1	1	1
COL18A1	1	1	1	1	1	214.729672583007	161.982034122898	267.50709469833
COL1A1	1	443.899884287161	1	1	1	1	1	102.703191006553
COL1A2	1	1098.04893372453	1	1	1	303.525699752688	196.783981003811	1
COL27A1	1	1	1	1	1	261.313002934767	1	1
COL3A1	1	569.544637253168	1	1	1	298.752130889621	142.887580414033	1
COL4A3	1	1	1	1	383.238311103683	1	1	1
COL6A1	1	782.973420593294	1	1	1	877.856060083898	177.645894245224	282.270048206158
COL6A2	223.658996372048	1461.46109630481	1	1	1	1173.0646981946	421.367226332897	508.336875067722
COL6A3	1	782.559478140503	1	1	1	1	1	1
COL8A1	1	87.5852666155709	1	1	1	1	1	1
COPRS	1	105.053964456241	1	1	1	1	1	184.961575607015
COPS4	1	1	1	1	1	1	1	92.9216013973196
COPS8	1	135.8646752602	1	1	1	1	1	95.759703927113
COQ10A	1	1	1	1	241.882478803448	1	1	1
COQ10B	103.008729338586	1	112.459011592768	1	1	1	1	1
COQ8A	143.021269329767	132.773965479614	1	1	1030.64772911367	1	1	1
COQ9	1	1	1	1	240.868695493785	1	1	1
CORO1A	1	1	646.044767140487	212.16939821658	1	1	1	1
CORO1C	1	1	1	1	1	1	1	93.1585764112562
CORO6	1	1	1	1	1944.27190220485	1	1	1
COTL1	225.288541097293	1	305.119320259747	896.63381320171	1	1	1	1
COX11	94.7584930221944	1	1	1	1	1	1	1
COX4I2	1	1	1	1	1	1060.77308311301	1	231.30792814415
CPB1	1	349.263815428231	1	1	1	1	1	1
CPE	147.886400923627	329.19321456503	1	1	1	2393.06679119723	1	634.852059436993
CPEB4	1	1	1	144.076608786293	805.76594172689	1	1	1
CPED1	1	1	1	1	375.656827331888	1	1	106.644215351105
CPM	1	1	1	162.060503509641	1	868.079113756783	1	1
CPNE1	1	1	1	1	218.689163833292	1	1	1
CPNE8	116.656646442955	1	1	1	1	1	1	1
CPVL	1	1	1	313.631501144994	1	1	1	1
CREB1	114.647553901051	1	1	1	1	1	1	1
CREB3	1	1	1	1	1	1	1	70.3992185051165
CREB5	1	237.795284387141	1	1	1	1	274.705957991295	1
CREBRF	1	1	1	1	1	1	163.554943997279	1
CRELD2	1	1	144.385914540574	1	1	1	1	1
CREM	1	1	864.574507297522	587.966199962431	1	1	1	200.165865787063
CRIM1	289.109035131994	1	1	1	1	209.435058522654	1	345.939763025348
CRISPLD2	1	337.085119254015	1	1	1	576.21327346177	180.719318402482	375.989530895975
CRNDE	1	1	1	1	1	1	135.044597933356	1
CRTC3	1	1	1	1	1	1	1	77.2009610814122
CRY2	1	1	1	1	303.662650684337	1	1	1
CRYL1	100.049186184021	1	1	1	1	1	1	1
CRYZL1	1	1	1	1	1	1	1	93.7419695396816
CSDC2	1	1	1	1	1	1	1	226.615771480301
CSF1	1	115.694385477337	1	1	1	1	123.726070992051	1
CSF1R	1	1	1	192.484634767761	1	1	1	1
CSF3R	1	1	1	104.386670324303	1	1	1	1
CSNK1E	1	1	1	1	1	266.854728185924	1	1
CSPG4	1	1	1	1	1	251.237847440422	1	1
CSRP1	149.493279716124	212.633919000903	1	1	1	341.141421100152	1	1186.90777520509
CSRP2	414.532058431245	1	1	1	1	875.626631052211	252.082051983695	566.942790746827
CSRP3	251.360696387323	1	1	1	2820.08483034286	1	1	1
CST7	1	1	710.740617971449	1	1	1	1	1
CSTA	1	1	1	297.163561075122	1	1	1	1
CTBS	121.468809690562	1	1	1	1	1	1	1
CTHRC1	122.184951187944	1	1	1	1	1	1	1
CTNNAL1	91.9970900081351	1	1	1	1	1	1	1
CTNNBIP1	189.60110098671	1	1	1	1	1	1	1
CTNND1	127.050314298322	1	1	1	1	1	1	1
CTSB	190.079238667567	252.348793541192	1	1205.24271666801	1	1	1	112.507803236878
CTSC	1	1	289.622955715969	623.724703199593	1	1	1	1
CTSG	1	1	1	790.092159045336	1	1	1	1
CTSH	242.837394055193	1	1	165.579098011214	1	1	1	1
CTSK	1	300.901025860855	1	1	1	1	1	1
CTSS	1	1	200.745197746188	1058.03962394621	1	1	1	1
CTSW	1	1	637.12713760309	1	1	1	1	1
CTSZ	1	85.3795882750521	1	609.504993810787	1	1	1	108.513448277048
CUTC	1	1	1	1	462.579903771755	1	1	1
CXCL14	1	1534.05602948127	1	1	1	1	1755.65291712218	1
CXCL16	1	1	1	215.916815998258	1	1	1	1
CXCL2	1619.82386403458	417.818342678658	1	2316.93576375767	1	1	1	338.892068039853
CXCL3	267.229784454214	1	1	1252.84275611618	1	1	1	1
CXCL8	1	1	1	3000.33566683114	1	1	1	1
CXCR4	1	1	1952.53395820881	271.103363175196	1	1	334.264367295797	1
CXXC5	1	1	1	1	269.543406636074	1	160.416432627515	1
CXorf36	208.447157019474	1	1	1	1	1	1	1
CYB5B	170.067690179318	1	1	1	1	1	1	1
CYBA	123.8164175425	237.899411833764	1202.80780805289	1551.70269806657	1	279.050234806363	1	1
CYBB	1	1	1	560.238237237783	1	1	1	1
CYBRD1	1	465.723154538578	1	1	1	1	154.515973416516	1
CYFIP1	101.132452956063	1	1	1	1	1	1	1
CYGB	182.583865491812	184.761536363073	1	1	1	957.651507053073	1	1
CYHR1	1	120.684512137952	1	1	1	1	90.3358337406535	1
CYLD	1	1	189.603423366183	1	1	1	1	1
CYP1B1	156.261241646701	509.895424898809	1	1	1	1	1	1
CYP27A1	1	76.0893851120145	1	1	1	1	1	1
CYP4B1	151.845914607938	137.848816601174	1	1	1	1	1	1
CYR61	548.443605075177	898.397147551278	1	1	1	251.446918109694	1185.06962265975	576.720044433207
CYTH2	127.196204027454	1	1	1	1	1	87.3196952659405	96.929018215713
CYTH3	1	1	1	1	1	216.683821643331	1	1
CYTIP	1	1	402.642007969163	1	1	1	1	1
CYYR1	408.107853079053	1	1	1	1	1	1	1
DAAM1	107.838398823817	1	1	1	1	1	1	1
DAAM2	1	1	1	1	1	353.087306240322	1	95.0477132958784
DAB2	143.646674690074	390.668112514586	1	563.650184738556	1	1	1	1
DACT3	1	1	1	1	1	1	1	122.871055719145
DAG1	1	1	1	1	436.374282185649	1	429.464459795805	1
DAPK2	1	1	1	1	305.77643843943	1	1	1
DAPK3	1	1	1	1	1	1	1	122.416836758963
DARS	97.1589190836006	122.904840283438	1	1	1	189.043343104155	241.902945853092	1
DBN1	1	170.91803468064	1	1	1	1	1	1
DCBLD1	1	1	1	1	1	346.743036841935	1	1
DCLK1	1	133.874807058008	1	1	1	1	1	1
DCTD	1	1	1	1	1	1	126.050136473174	1
DCTN6	116.365632896664	1	1	1	1	1	120.871208123086	90.1609328847539
DDIT4L	1	1	1	1	384.56848523796	1	1	1
DDOST	76.0841067161552	147.474999790008	162.929459257148	1	1	1	1	1
DDR2	1	173.580745894417	1	1	1	1	1	111.691247620504
DDX1	1	115.152619064521	1	1	1	1	88.5328064656201	160.316219339419
DECR1	84.5731137769094	1	1	1	1	1	107.03887964298	1
DEDD2	1	1	227.908149497567	1	1	1	1	1
DEGS1	96.8852614787025	151.919277210247	1	1	1	261.540927910669	1	156.894469427428
DELE1	162.960094671214	1	1	1	1	1	1	1
DENND2C	1	1	1	1	403.878567745043	1	1	1
DENND2D	1	1	96.6780282008087	1	1	1	1	1
DERL1	1	1	1	1	1	1	117.631708568382	1
DGCR6L	1	1	1	1	1	1	1	90.3965184758304
DGKD	1	1	1	1	850.641883110326	1	1	1
DGKZ	1	1	1	1	358.091979825878	1	1	1
DHRS4L2	1	1	1	1	1	1	1	110.653701382333
DIAPH1	1	1	1	1	463.376476285122	1	1	1
DIMT1	1	1	1	1	1	1	73.2410428600253	1
DKK3	1	1	1	1	1	320.901590491911	1	152.193273721238
DLC1	164.909599652469	123.580221033772	1	1	1	801.812598638256	1	108.725672914998
DLD	1	1	1	1	1	1	1	75.3432406018646
DLGAP4	1	102.671355861353	1	1	341.284190920218	1	1	1
DLK1	1	1	1	1	1	1	2617.04459422424	1
DLL4	215.019860990128	1	1	1	1	1	1	1
DMAC1	155.948873829195	1	1	1	1	1	130.484945862868	108.701946869191
DMD	1	1	1	1	1070.70962255345	238.757031880903	1	107.867792371315
DMPK	1	1	1	1	236.589677098663	1	1	230.517200424313
DNAJA4	1	1	333.281366449322	379.148064720151	1	1	1	1
DNAJB11	1	1	138.748067250588	1	1	1	1	1
DNAJB14	101.13189352003	1	128.792463395449	1	1	1	1	1
DNAJB2	1	1	1	1	298.552751688438	1	1	1
DNAJB9	1	1	130.682857082134	1	1	1	1	168.780816937918
DNASE2	1	93.9546375095595	1	1	1	1	1	1
DNPH1	1	1	1	171.793326650664	1	1	1	1
DOCK9	102.707029394579	1	1	1	1	1	1	1
DOK2	1	1	424.270590106476	235.536220485524	1	1	1	1
DPT	1	1057.74224581871	1	1	1	1	1	1
DPYSL2	162.827506326606	258.035063437128	1	123.514280981919	1	471.853214083382	1	1
DRAM2	62.3004962865917	1	145.972757375286	143.187801131335	1	1	1	1
DSE	1	1	1	99.2075553069844	1	1	1	1
DTNA	1	1	1	1	408.598133399758	1	1	1
DTX3	1	1	1	1	1	397.808092729636	1	84.581757285891
DUSP13	1	1	1	1	553.80927009611	1	1	1
DUSP2	1	1	1242.49295939682	454.813227252908	1	1	1	1
DUSP22	135.376784707529	1	1	1	1	1	1	1
DUSP23	264.620118891857	1	1	1	1	1	1	1
DUSP26	1	1	1	1	289.250737524777	1	1	1
DUSP6	124.482811531565	1	1	227.604188376325	1	1	1	1
DYNLT3	1	1	119.803347351983	1	1	1	108.510092162729	128.596055336254
EBAG9	112.254917262508	1	1	1	1	1	1	1
EBF1	1	285.13403404324	1	1	1	217.288877190594	1	217.131203184107
EBF2	1	120.754028867039	1	1	1	245.14598203095	1	107.096803650457
EBLN3P	1	121.943354038164	1	1	1	1	1	1
EBNA1BP2	1	1	1	1	1	1	1	95.0122344299118
EBPL	82.8061876300936	100.951116525889	1	1	1	1	159.779639552042	1
ECE1	127.453817582321	1	1	1	1	1	1	1
ECHDC1	1	1	1	1	1	1	127.691918871668	1
ECHDC2	1	84.2058805658083	1	1	1	1	232.947016068982	103.970810798836
ECI2	94.3194525199481	1	1	1	1	1	82.2986251837097	1
ECM1	1	160.999686757286	1	1	1	1	1	1
ECM2	1	133.968790552703	1	1	1	221.925737446287	1	80.5213008606112
ECSCR	511.576367470714	1	1	1	1	1	1	1
ECSIT	1	1	1	1	1	1	1	80.5557644879757
EDN3	1	1	1	1	1	1	309.614867919295	1
EDNRA	1	1	1	1	1	1	1	140.717560784717
EDNRB	1	1	1	1	1	292.12118089695	1	1
EEA1	1	149.356845621732	1	1	1	1	1	69.9649039000145
EEF1A2	1	1	1	1	261.24494246476	1	1	1
EFCAB14	144.542155468671	1	1	1	1	1	1	1
EFEMP1	1	1093.90589379643	1	1	1	1	1	1
EFHC1	1	103.535421697941	1	1	1	1	1	1
EFHD1	1	151.006926024199	1	1	1	754.581554014921	1	283.117691870243
EFHD2	1	1	231.395501884008	115.754448557617	1	1	1	1
EFNA1	231.003362528544	1	1	1	1	1	1	1
EFNB2	123.345037658516	1	1	1	1	1	1	1
EGF	1	1	1	1	471.387562462131	1	1	1
EGFL7	1174.82718763551	1	1	148.356232995684	1	1	1	1
EGFLAM	1	1	1	1	1	747.760365992512	1	90.2343913500011
EGFR	1	145.615710503702	1	1	1	1	127.08717207696	1
EGLN1	128.599794072797	1	1	1	1	1	1	1
EHBP1L1	1	1	1	1	441.929991257189	1	1	1
EHD1	1	1	1	208.446290605109	1	195.898620933864	1	1
EHD2	214.513896655835	127.578678777632	1	1	1	658.869869968171	1	307.123603392178
EHD4	147.912269815931	1	1	1	1	1	1	1
EIF2AK2	91.4133683688993	1	1	1	1	1	1	1
EIF2S1	1	1	1	1	1	1	1	61.3915647475886
EIF4E2	1	102.236138845047	1	1	435.800628321563	1	1	1
ELAVL1	1	110.829160060629	1	1	1	1	93.7212181025416	1
ELF1	182.257870750667	1	260.597147751443	210.107590601487	1	1	1	1
ELF2	1	90.3665863242787	1	1	1	1	122.662320975686	1
ELK3	169.865850312563	1	1	1	1	1	1	1
ELMSAN1	1	1	1	1	1	1	119.611862513848	1
ELN	1	129.42360273354	1	1	1	1	1	1
ELOF1	1	1	1	1	1	1	77.7417206667514	108.001360140328
ELOVL5	71.1449545912903	1	1	1	1	254.521236260856	1	144.220786915367
EMC10	191.592102932413	1	1	263.711615077014	2181.09967478625	1	138.762786060987	1
EMC2	1	1	1	1	1	170.959152007906	1	1
EMCN	496.675154086577	1	1	1	1	1	1	1
EMD	1	1	1	1	1	1	102.746251750721	144.547636549557
EMG1	1	80.0390424177156	1	1	1	1	1	1
EMILIN1	1	1	1	1	1	184.654984996374	1	1
EMILIN2	1	1	1	105.407655781272	1	1	1	1
EML4	1	1	194.830947368624	1	1	1	1	1
EMP1	218.312696329442	462.46638168639	1	418.67975370949	1	1	1	1
ENAH	1	1	1	1	289.924084665809	1	1	171.150806111106
ENG	510.519149792449	165.641526638985	1	1	1	1	122.008477782092	1
ENPP1	1	1	1	1	1	249.2508318395	1	1
ENTPD1	1	1	1	1	1	1	1	91.4513949910148
EPAS1	561.722115778042	1	1	1	1	297.416108973588	1	328.635365679402
EPB41L1	1	1	1	1	1	181.197057507053	1	1
EPB41L2	186.165485929083	169.065342238508	1	1	1	256.765512961728	1	1
EPDR1	1	1	1	1	1	1	111.385364752161	1
EPS8	159.480938206991	1	1	91.695142616153	1	1357.94009574034	1	298.344247029276
ERCC1	1	76.7075419271243	1	1	1	1	134.781696607306	85.0642575041339
EREG	1	1	1	559.454902143299	1	1	1	1
ERFE	1	1	1	1	1	1	228.232560564137	1
ERG	131.372795566376	1	1	1	1	1	1	1
ERGIC1	1	110.679826417319	1	1	1	1	1	1
ERGIC2	1	1	1	1	1	1	1	74.4232964967386
ERICH1	1	83.5323596250086	1	1	1	1	1	1
ERRFI1	1	119.326761794297	1	1	1	1	1	1
ESAM	631.978097373477	1	1	1	1	399.334441483499	1	312.602047997414
ESF1	1	117.874021424267	1	1	235.255665043938	1	172.490530749923	1
ETF1	1	151.566795569864	1	152.581442264469	1	1	1	1
ETFA	102.310108811814	1	1	1	1	1	1	1
ETHE1	1	1	1	1	1	1	1	104.337715329265
ETS1	139.737080394838	1	278.502635192557	1	1	1	1	1
EVA1C	178.468490048073	1	1	1	1	1	1	1
EVI2A	1	1	136.500778657577	114.942880657839	1	1	1	1
EVI2B	1	1	312.380618056988	302.932742715078	1	1	1	1
EVL	1	1	368.171152635735	1	1	1	1	1
EXOC7	1	1	1	1	1	1	1	114.487584649809
EZR	1	1	348.720088046169	220.501338546479	1	321.233562518162	99.3817842289956	1
F10	1	143.888582712515	1	1	1	1	1	1
F13A1	1	1	1	624.766179898962	1	1	1	1
F3	1	138.397291853685	1	1	1	1	1	1
F8	484.880498966185	1	1	1	1	1	1	1
FAAP20	1	1	1	1	1	1	79.1664928442048	1
FABP3	1	1	1	1	993.933189080185	1	1	139.022164874365
FABP4	3324.79967730121	1	1	1	1	2034.08655223453	1	558.587949182453
FAM107A	162.847029654566	1	1	1	1	1	1	1
FAM107B	1	1	234.38660642131	148.838381956698	1	1	1	111.135386303438
FAM110B	1	1	1	1	1	1	75.2862448529134	1
FAM114A1	1	103.772393707538	1	1	1	1	1	1
FAM118A	1	106.408057616895	1	1	259.731268565013	1	113.395619703292	1
FAM120A	1	1	1	167.696438646089	1	1	1	1
FAM122A	1	1	1	1	1	1	1	121.733007877004
FAM129A	1	1	1	1	1	1	1	188.435423769314
FAM162B	1	1	1	1	1	463.03866681349	1	80.4649441164483
FAM167B	133.935074224431	1	1	1	1	1	1	1
FAM177A1	171.61829132189	1	186.202249948807	1	1	1	1	131.875239498166
FAM198B	1	1	1	89.0587313194852	1	1	1	1
FAM200B	1	84.5333971527706	1	1	1	1	109.626314932434	84.8632548528612
FAM210B	1	92.1893772484532	1	1	1	1	1	1
FAM213A	177.015771155207	1	1	1	1	761.819557168538	118.484089057574	1
FAM241A	119.958010256235	1	1	1	1	1	1	1
FAM32A	1	1	1	1	1	187.164459295181	1	1
FAM43A	107.27322226381	1	1	1	1	1	1	1
FAM49A	1	1	1	1	1	1	141.958290426721	1
FAM49B	1	1	239.678323056974	205.089646883351	1	1	1	1
FAM96A	1	1	1	114.573282492349	1	1	1	1
FAP	1	126.826867749825	1	1	1	1	1	1
FBLIM1	1	1	1	1	1	235.155449892205	1	1
FBLN1	1	1410.23506667274	1	1	1	334.51104278962	1	1
FBLN2	157.438985962044	873.80521986443	1	1	1	1	1	1
FBLN5	1	529.371497493299	1	1	1	1	1	1
FBN1	1	768.157782918008	1	1	1	1	133.590172201238	1
FBXL15	86.7950449243989	1	1	1	1	1	1	1
FBXL5	1	1	1	1	1	1	1	121.302852504617
FBXW5	1	146.315379486854	1	1	1	158.238428021105	1	235.111384068286
FCER1G	1	1	415.91603508521	2335.50787314605	1	1	1	1
FCGR2A	1	1	1	451.488859770046	1	1	1	1
FCGR2B	1	1	1	320.268009507742	1	1	1	1
FCGR3A	1	1	172.758125081591	282.121515475029	1	1	1	1
FCN1	1	1	1	498.485541305077	1	1	1	1
FDX1	1	94.8212418757411	1	1	1	1	1	1
FEM1A	1	1	1	1	217.080237015728	1	1	1
FERMT2	263.441948302335	102.233562829173	1	1	1	394.74409996423	1	173.626059537899
FERMT3	1	1	87.7493494637382	1	1	1	1	1
FGD5.AS1	1	118.032192098983	1	1	1	1	1	84.6646953476662
FGF7	1	144.366733594003	1	1	1	1	1	1
FGFBP2	1	1	263.943114557256	1	1	1	1	1
FGFR1	1	259.04279397361	1	1	1	1	190.8681993457	104.574697945047
FGFR4	1	1	1	1	1	1	218.640025964228	1
FGL2	1	1	1	235.46100726399	1	1	228.673839325105	1
FGR	1	1	1	175.066970553023	1	1	1	1
FHL2	1	1	1	1	1	321.171649259459	1	1
FHL5	1	1	1	1	1	246.545007471344	1	204.6516135498
FHOD1	1	1	1	1	324.920969193412	1	1	1
FIBIN	1	318.67783527582	1	1	1	1	1	1
FIGN	1	1	1	1	1	152.53767307175	1	1
FITM1	1	1	1	1	341.913566594031	1	127.532246254499	1
FKBP10	1	129.026525290735	1	1	1	1	1	1
FKBP11	1	1	302.202217657419	1	1	1	1	1
FKBP9	186.302832994718	139.924820741632	1	1	1	1	1	1
FLCN	1	1	1	1	311.327551671828	1	1	1
FLI1	103.699894046097	1	1	1	1	1	1	1
FLII	1	1	1	1	273.897577220104	1	1	1
FLNC	1	1	1	1	1232.73787314416	1	1	1
FLOT1	361.200956491649	198.447245056943	1	1	1	1	1	1
FLT1	440.807201200691	1	1	1	1	190.671618204805	1	1
FMO2	322.620282595295	353.891136334765	1	1	1	425.945542419839	1	1
FN1	1	564.80845874719	1	1	1	1	314.324477331157	1
FNBP1	1	1	185.46821441152	1	1	1	1	1
FNBP1L	68.5676483840159	1	1	1	1	165.257495940317	1	1
FNBP4	1	1	1	1	656.303580968421	197.303408391699	59.4468626070095	1
FNDC3B	1	154.570079503761	1	1	1	1	1	1
FNIP2	101.150294828322	1	1	180.167609155141	1	1	1	1
FNTA	103.78185509764	131.120290332984	1	1	1	1	93.5077915140871	1
FOLR2	1	1	1	532.21007426905	1	1	1	1
FOXO1	1	1	1	1	363.391885467842	1	1	1
FOXS1	1	1	1	1	1	1	1	113.12665451163
FPR1	1	1	1	167.88990883612	1	1	1	1
FRA10AC1	1	1	1	1	1	1	1	98.6107329415683
FRMD3	69.3014786938468	1	1	1	1	438.399444138012	1	1
FRMD4A	105.660175377158	1	1	1	1	1	1	1
FRMD4B	1	1	1	146.565462185968	1	1	1	1
FRY	96.1989931128065	1	1	1	1	1	1	120.563127224682
FRYL	130.987906449274	1	1	1	1	1	1	1
FRZB	1	1	1	1	1	289.626408240346	110.059540581075	330.045143602456
FSTL1	1	857.185513237273	1	1	1	1	1	1
FUBP1	1	1	158.652618239672	1	1	1	134.968288970083	1
FXYD6	220.43440130207	1	1	154.441727533647	1	597.023875280035	167.266571907897	1
FYB1	1	1	188.613907050718	185.424125895195	1	1	1	1
FYN	1	1	156.161437660046	1	1	1	1	1
FYTTD1	1	138.030732971957	1	1	1	1	1	117.517563966591
G0S2	270.106788522141	270.690653141058	1	2013.00760474186	1138.91172775121	1	188.058934900043	1
GABPB1.AS1	1	1	1	1	323.53063279282	1	1	1
GADD45G	1	1	1	1	451.109738338234	1	1	384.719548616361
GALNT15	1	250.469195709442	1	1	1	1	1	1
GAMT	1	1	1	1	454.499998503787	1	1	141.280402525181
GAS1	1	241.292261654286	1	1	1	1	175.160245550131	1
GAS6	137.488499437307	353.623645214721	1	189.520418759809	1	835.613818821093	1	200.17869534324
GAS7	1	132.445956929528	1	1	1	1	1	1
GATA2	188.775246048557	1	1	1	1	1	1	1
GBE1	1	1	1	1	479.928435817201	1	1	1
GBP1	119.966468256798	1	1	1	1	1	1	1
GBP2	171.756066573832	167.073570242734	1	1	1	1	243.270960041629	142.491186461338
GBP4	143.897182697459	1	1	1	1	1	1	1
GCA	1	1	1	137.45830634238	1	1	1	1
GCC2	104.953073590337	1	117.257269423172	1	1	322.967101467	1	93.0084932601802
GCSH	1	83.7096181623468	1	1	1	1	1	1
GDI1	1	1	1	1	1	1	1	78.5209321897738
GDNF	1	1	1	1	368.709052275539	1	1	1
GEM	1	109.956269393474	1	1	1	1	142.165541027173	125.292903667483
GFOD1	130.362906698636	1	1	1	1	1	1	1
GFPT2	1	131.79886169994	1	1	1	1	1	1
GFRA1	1	120.447285306189	1	1	1	1	1	1
GGCT	116.797524755137	1	1	1	1	1	1	1
GGT5	1	1	1	1	1	167.731700749346	1	1
GGT7	1	1	1	1	506.635266974525	1	1	1
GID8	86.2942343245929	1	1	1	1	1	1	1
GIMAP1	269.36627479714	1	1	1	1	1	1	1
GIMAP4	368.391860265072	1	352.249753373149	1	1	1	1	1
GIMAP6	145.419023900729	1	1	1	1	1	1	1
GIMAP7	623.960090518668	1	273.985875465154	1	1	1	1	1
GIPC2	118.554037321788	1	1	1	1	1	1	1
GJA1	253.353879538116	173.575976522848	1	1	1	1	1	1
GJA4	1	1	1	1	1	1595.942049382	1	268.966863046381
GJC1	1	1	1	1	1	418.710655981079	1	90.8532725957071
GK	1	1	1	169.833332677554	1	1	1	1
GLA	1	1	1	139.707456634112	1	1	1	1
GLG1	1	191.358552657068	1	1	1	166.412113527429	1	113.777990401252
GLIPR1	1	1	158.810368954262	332.313373642673	1	1	1	1
GLIPR2	1	270.56553506074	143.262522516263	156.315745502437	1	1	1	1
GLRX5	1	1	1	1	1	1	1	121.071647337388
GLTP	113.835461092962	1	1	1	1	1	1	1
GMFG	177.837845468637	1	414.76530868154	566.816340774395	1	1	1	1
GMPR	1	1	1	1	263.387086971648	1	1	1
GNA13	1	1	1	166.921063310323	1	1	1	1
GNA15	1	1	1	100.122353644309	1	1	1	1
GNAI1	1	1	1	1	1	224.14866883674	1	1
GNG12	1	126.251141369577	1	1	1	1	121.188884576444	77.0643113059795
GNG2	1	1	244.682698590509	157.415970859904	1	1	1	1
GNL3	1	1	1	1	1	1	149.513552733894	1
GNLY	1	1	2236.60150043493	1	1	1	1	1
GOLGA7	179.981646007276	1	1	1	1	1	156.520731604885	97.322161970892
GOLGB1	122.611774802378	1	1	1	1	1	124.973028396584	94.9886902807771
GPAA1	1	87.1607487034834	1	1	1	1	1	117.294368730045
GPAT2	1	1	1	1	1	1471.86373663793	1	1
GPATCH2L	1	1	1	1	281.849063334257	1	1	1
GPATCH8	1	1	119.635464807879	1	577.755872354513	190.692982781342	1	1
GPC1	1	1	1	1	303.222488032061	1	1	1
GPCPD1	1	1	1	122.827604756998	1	1	1	1
GPD1	1	1	1	1	312.360405741937	1	1	1
GPIHBP1	373.839361536116	1	1	1	1	1	1	1
GPM6B	1	1	1	1	1	1	275.826291587805	1
GPR146	128.287385680866	1	1	1	1	1	1	1
GPR183	1	1	343.705201589884	411.398936279516	1	1	1	1
GPR34	1	1	1	200.605755607485	1	1	1	1
GPR65	1	1	159.906950393097	1	1	1	1	1
GPRC5A	1	133.326334252631	1	1	1	1	1	1
GPRC5B	125.443979448797	1	1	1	1	1	1	1
GPRC5C	1	1	1	1	284.785499458537	1	1	222.494325204256
GPRIN3	1	1	1	1	1	112.299237908252	1	1
GPSM3	1	1	356.36269085717	247.326525025648	1	1	1	1
GPX8	1	85.1515611730639	1	1	1	1	1	1
GRAMD1A	115.108424974451	1	1	1	1	1	1	1
GRB2	1	1	173.433111106241	181.166700494648	1	1	1	1
GREM1	1	1	1	1	1	1	150.656967346142	1
GRHPR	1	183.544025587585	1	1	1	136.287175003273	1	93.9013778913509
GRINA	97.177554880962	194.485394825926	1	245.185722852974	1	1	1	1
GRIP2	1	1	1	1	1	1	1	157.372383346066
GRK5	1	96.6017776413272	1	1	1	241.777799394888	1	104.893116319069
GSDMD	193.030336926177	1	1	1	1	1	1	1
GSTM3	1	177.939096568552	1	1	1	1	1	107.389508983898
GTF2B	1	1	145.195858379208	1	1	1	1	1
GTF2F1	1	1	1	1	1	1	101.598185070864	1
GUCY1A1	1	1	1	1	1	575.681882221658	1	447.363629268604
GUCY1A2	1	1	1	1	1	358.071202189928	1	112.7169076835
GUCY1B1	1	1	1	1	1	547.243810080481	1	123.048768582011
GZMA	1	1	620.626307749176	1	1	1	1	1
GZMB	1	1	947.206945448483	1	1	1	1	1
GZMH	1	1	466.44303084477	1	1	1	1	1
GZMK	1	1	298.110649335303	1	1	1	1	1
GZMM	1	1	217.603941298088	1	1	1	1	1
HACD1	1	1	1	1	1	1	1	109.388363722295
HADH	1	1	1	1	1	1	1	99.4698803086831
HAGH	1	84.2701605250888	1	1	1	1	1	118.139482658021
HBEGF	1	1	1	131.653879194401	1	1	1	1
HCK	1	1	1	184.203778259795	1	1	1	1
HCLS1	1	1	213.493005397542	191.140811106321	1	1	1	1
HCST	1	1	832.243684281172	651.081581559297	1	1	1	1
HDAC1	1	1	1	1	1	174.127448509055	1	1
HDAC4	1	1	1	1	291.646732842658	1	1	1
HDAC5	1	1	1	1	1	1	1	84.1739013510475
HDAC7	138.07090997262	182.926380413152	1	1	1	1	1	1
HDDC2	1	1	1	1	1	1	160.86108227386	150.237105230426
HDLBP	1	131.687063178368	1	1	1	1	140.249003796468	115.639060318099
HEBP2	106.417300571752	1	1	1	1	1	1	161.502611279575
HEXIM1	1	1	1	1	1	1	1	136.48930182359
HEY1	157.983163147195	1	1	1	1	1	74.114955722202	1
HEY2	1	1	1	1	1	1	1	99.6946201287363
HHATL	1	1	1	1	333.038431648675	1	1	1
HIBADH	1	1	1	1	1	1	1	69.3115523640934
HIC1	1	1	1	1	1	246.582813531405	1	1
HIF1A	119.675201695513	1	1	352.365466509064	1	1	1	161.798947778784
HIF3A	217.528336519544	1	1	1	1	1	1	1
HIGD1A	81.5483188129086	1	1	1	1	1	1	127.985590350197
HIGD1B	160.423014969555	1	1	1	1	2076.20140744492	1	175.28794639708
HLA.DMA	327.539497709742	1	100.675176598497	473.148958476738	1	1	1	1
HLA.DMB	1	1	1	142.633044442678	1	1	1	1
HLA.DPA1	1195.06056613001	1	501.268805978737	1232.59738663266	1	1	1	1
HLA.DPB1	759.451302293682	1	623.565967669251	1097.33273016457	1	1	1	111.054784070659
HLA.DQA1	180.079228867283	1	190.27701982959	265.347878767547	1	1	1	1
HLA.DQB1	322.177549774784	1	257.809296938401	396.058042047035	1	1	1	1
HLA.DRA	2023.72545612624	1	1183.97703382496	2812.97344424111	1	1	1	1
HLA.DRB1	1603.48257388267	1	401.987278626969	1377.10399413622	1	1	1	1
HLA.DRB5	668.127305684717	1	143.856752994717	561.54533435402	1	1	1	1
HLA.F	292.927031184555	1	266.672126731035	1	1	1	1	1
HM13	99.3044003444001	95.8939698806636	1	1	1	1	83.669035915131	1
HMCN2	1	183.277450137805	1	1	1	1	183.537720522504	1
HMOX1	1	1	1	730.687570709182	1	1	1	1
HMOX2	1	1	145.141174019185	1	1	195.110267319176	1	98.657519661249
HNMT	1	1	1	245.006118200979	1	184.153698610254	166.534568958381	1
HNRNPAB	1	84.1267759114707	1	110.839185479711	1	1	86.3787761363175	1
HNRNPL	82.2544132444276	1	1	1	1	1	1	1
HNRNPUL1	98.5416770060473	1	1	1	1	1	108.560767781763	73.3528611335663
HOOK2	1	1	1	1	621.990411242111	1	1	1
HOPX	1	1	465.958340508531	1	1	1	1	1
HOTAIRM1	1	1	1	1	1	1	1	111.138440970657
HOXB.AS1	1	1	1	1	1	1	1	97.5456570046685
HPCAL1	112.939134380333	1	1	1	1	1	1	1
HPF1	1	1	1	1	1	1	1	107.805072927696
HPGDS	1	1	1	418.97400830503	1	1	1	1
HRC	1	1	1	1	1	260.527841635845	1	95.9252522518699
HSD17B10	1	143.556640123245	1	1	1	1	179.427063882641	139.74676332761
HSD17B12	213.748995031765	1	1	1	1	213.288555598713	1	84.5956920523966
HSD3B7	1	139.273774928592	1	1	1	1	1	1
HSF1	98.8736458637654	1	1	1	1	1	1	113.713298867316
HSF4	1	1	1	1	413.584351887742	1	1	1
HSPA12B	108.27845241859	1	1	1	1	1	1	1
HSPA4	1	1	114.204404687284	138.808039374837	1	1	1	1
HSPA6	370.723711214242	1	2300.00037670537	785.432328720671	1	1	309.125176146766	371.292830016008
HSPB11	1	1	1	1	1	1	1	120.938214430924
HSPB2	1	123.657147412713	1	1	1	1	1	121.229748788579
HSPB3	1	1	1	1	558.063590527786	1	1	1
HSPB6	1	126.184153109568	1	1	489.047471133462	1	1	359.018614491298
HSPB7	1	1	1	1	2570.20510134613	1	1	1
HSPB8	110.158248297074	1	1	1	773.495647659531	1	1	163.852509702811
HSPG2	279.650825645284	381.61462056674	1	1	1	1	1	103.433500007263
HTRA1	1	218.87268458245	1	1	1	1	1	1
HTRA3	1	473.733636066018	1	1	1	1	281.71123598627	1
HVCN1	1	1	1	1	1	172.044694491863	1	68.4042445550804
HYAL1	116.428166004068	1	1	1	1	1	1	1
HYAL2	401.63736253791	1	1	1	1	1	1	1
HYI	1	1	1	1	1	1	1	95.9486622941213
ICAM1	407.132100734682	1	1	375.807710089604	1	1	1	1
ICAM2	783.604339417754	1	149.02546848264	1	1	1	1	1
ICAM3	1	1	196.579346343903	1	1	1	1	1
ID1	656.091437825269	1	1	1	1	1	194.150027473342	116.332253096052
IDH2	1	1	1	1	739.826733961456	1	1	1
IDI1	108.782367326788	1	284.877455604515	1	384.991438121166	1	1	1
IFI27	3336.44038800496	338.036031715779	1	1	1	240.524737554531	1	1
IFI30	1	1	1	231.745624235142	1	1	1	1
IFI35	99.8035060983829	1	1	1	1	1	1	1
IFI44	123.017625717243	1	1	1	1	1	1	1
IFI44L	159.460515962267	1	1	1	1	1	1	1
IFI6	396.920449641318	125.89211569292	1	1	1	1	1	1
IFIT1	98.4284411273544	1	1	1	1	1	1	1
IFIT3	151.856310857345	1	1	1	1	1	1	1
IFITM1	359.433715858786	285.14038537416	224.64573031399	1	1	544.585658481502	1	1
IFNAR1	109.451162066766	1	1	1	1	1	1	1
IFNG	1	1	473.946834428343	1	1	1	1	1
IFNGR2	1	185.822411803343	1	1	1	1	68.8758150700741	1
IFRD2	1	1	1	1	317.932543111863	1	1	1
IFT57	1	130.351793662697	1	1	1	1	1	1
IGF1	1	382.125269975107	1	1	1	1	243.024752296036	1
IGFBP2	203.974548819448	1	1	1	1	615.02427258465	1	1
IGFBP3	337.434816120811	217.023672819516	1	1	1	1	1	1
IGFBP4	1019.22844855348	251.555240592451	1	1	1	276.826206647371	1	314.493890172484
IGFN1	1	1	1	1	593.16630635038	1	1	1
IGHG3	1	1	828.963403967274	1	1	1	1	1
IGHM	1	1	4048.27600610833	1	1	1	1	1
IGKC	482.660923267228	1115.86212995377	8010.49700356007	572.030865137638	1	1399.38665800544	219.794773465844	366.090111462427
IGLC2	605.628387863716	1	6086.8147015269	454.329598935573	1	310.218774384462	1	114.094174778394
IGSF6	1	1	1	284.636500638893	1	1	1	1
IKZF1	1	1	228.816520840446	1	1	1	1	1
IL10	1	1	1	207.650947795579	1	1	1	1
IL10RA	1	1	127.296750633387	156.708750192874	1	1	1	1
IL17D	1	1	1	1	230.022325100719	1	1	1
IL1B	1	1	1	1675.63997920158	1	1	1	1
IL1R1	1	129.15998451885	1	1	1	1	1	1
IL1R2	1	1	1	180.549444331285	1	1	1	1
IL1RN	1	1	1	292.103950858565	1	1	1	1
IL2RB	1	1	146.236276364522	1	1	1	1	1
IL2RG	1	1	365.250265383793	1	1	1	1	1
IL33	151.207165635058	1	1	1	1	1	1	1
IL3RA	186.709361663168	1	1	1	1	1	1	1
IL6	376.343621847553	1	1	1	1	1	1	1
IL6R	1	1	1	1	272.382283105426	1	1	1
IL7R	1	1	356.750166989268	1	1	1	1	1
ILF2	129.888803596515	94.7088678845613	1	1	1	1	110.889975152733	1
IMP3	139.168425819029	122.503156085445	1	1	1	1	98.1909737842639	1
IMP4	1	1	1	1	1	1	102.779829659983	1
INAFM1	1	1	1	1	1	330.966268145996	1	123.379517083978
INF2	1	1	1	1	1	1	1	115.825628558606
INMT	121.504255820865	1	1	1	1	1	1	1
INO80C	99.6413178426143	1	1	1	1	1	1	1
INPP4B	1	1	1	1	1	1	1	86.988462246225
INSIG1	202.157741487557	268.69226316136	131.648069936812	584.122547627402	1	1	1	1
INTS11	1	1	1	1	1	116.17467625846	1	1
INTS6	170.159407680032	1	206.946671718502	1	1	1	1	102.870292637795
IP6K3	1	1	1	1	399.639241181015	1	1	1
IRAK3	1	1	1	126.425765719598	1	1	1	1
IRF8	1	1	191.629235578937	1	1	1	1	1
IRS2	1	1	1	127.945875594888	1	1	1	1
ISG20	1	1	447.91719118852	1	1	1	1	1
ISLR	1	327.924171596736	1	1	1	1	1	1
ISOC1	137.969514360177	1	1	1	1	1	123.953463755908	1
ISYNA1	110.437882517356	1	1	1	1	854.429880439815	1	584.450621811419
ITGA1	298.436963231423	1	1	1	1	202.833619985346	1	113.352071655989
ITGA5	1	90.6999056425463	1	1	1	1	1	1
ITGA6	257.135718153285	1	1	1	1	1	1	1
ITGA7	1	1	1	1	406.495668951018	518.441939110453	1	207.416728865307
ITGA8	1	1	1	1	1	1	1	279.144540919747
ITGB2	1	1	346.788974531609	389.593145501766	1	1	1	1
ITGBL1	1	139.113437744556	1	1	1	1	118.64169953056	1
ITIH5	1	180.012188168391	1	1	1	480.948347835278	1	261.376413711779
ITM2A	722.618005544037	367.228315378091	247.323241940683	1	1	1	1	1
ITM2C	1	97.6294177615984	1	1	1	898.070241664158	1	235.906278090844
ITPA	1	93.5573454496467	1	1	1	1	1	1
ITSN2	111.630354861718	1	134.937200886549	1	1	1	1	1
IVNS1ABP	1	1	122.312982420162	109.372915953417	1	1	1	1
JAG1	1	1	1	1	1	216.106600217809	1	167.810205765609
JAM2	252.778624436307	1	1	1	1	1	1	1
JCHAIN	1	1	2473.10683545134	1	1	1	1	1
JPT1	85.3846498256098	1	232.376430813986	160.322722878145	1	1	1	1
JSRP1	1	1	1	1	345.181723116801	1	252.95647958833	1
KANK1	1	1	1	1	1	1	143.502684537231	1
KANK2	1	119.477217471847	1	1	1	1	181.558704382104	269.87659610939
KANK3	223.682870561214	1	1	1	1	1	1	1
KANSL1	1	1	1	1	1	1	1	92.1118083908483
KAT2A	1	1	1	1	218.968828794809	1	1	1
KAT5	1	1	1	1	1	1	1	68.4354978003384
KCNA5	1	1	1	1	1	1	1	182.594607915062
KCNAB1	1	1	1	1	1	1	1	179.328112245673
KCNE4	1	1	1	1	1	781.524047174644	1	92.4147733767988
KCNJ8	1	1	1	1	1	689.68612065574	1	1
KCNMB1	1	1	1	1	1	1	1	242.876553502935
KCNN3	1	1	1	1	1	1	117.883281603086	1
KCNQ1OT1	156.194435798867	1	1	1	1	1	288.768502818356	1
KCTD12	269.141423443347	1	1	273.472924911863	1	1	113.591253464845	1
KDM6B	88.2651455360981	1	1	289.154510607802	1	1	1	1
KIAA0040	1	1	1	1	1	1	137.644858667996	1
KIAA0232	1	1	1	1	353.402325063513	1	1	1
KIAA0355	197.927564695485	1	1	1	1	1	1	1
KIAA1551	1	1	111.264932740932	1	1	1	1	1
KIDINS220	1	150.8719296608	1	1	1	1	1	1
KIF1B	1	1	1	1	449.863737021703	1	1	1
KIF1C	1	1	1	1	1	1	1	99.3917631669773
KLC1	1	1	1	1	282.965123706138	1	1	1
KLHDC2	1	132.37823012547	1	1	345.187444467258	219.583448661339	1	1
KLHDC3	1	1	1	1	1	1	1	70.5927227589506
KLHL21	1	1	1	1	241.988495026178	1	1	1
KLHL23	1	1	1	1	1	495.422640972172	1	231.23568606025
KLHL24	1	1	1	1	289.421722672071	1	128.637171784434	1
KLHL30	1	1	1	1	446.712501211079	1	1	1
KLHL40	1	1	1	1	432.037264260131	1	1	1
KLRB1	1	1	951.53568687934	1	1	1	1	1
KLRD1	1	1	669.670022732986	1	1	1	1	1
KLRF1	1	1	254.62702828384	1	1	1	1	1
KMT2A	1	125.505328950413	1	1	1	1	1	1
KMT2E.AS1	1	1	1	1	283.593129414681	1	1	1
KPNA3	1	1	1	1	382.090146015188	1	1	1
KRAS	1	1	113.173272419467	1	1	1	1	1
KREMEN1	1	1	1	1	1	1	136.227661022002	1
KYNU	1	1	1	221.044331862548	1	1	1	1
LAMA2	1	330.2048489964	1	1	1	1	1	1
LAMA4	1	156.870480321924	1	1	1	1	1	1
LAMA5	158.107359161374	1	1	1	1	1	1	1
LAMC1	1	432.770499273122	1	1	1	1	1	1
LAP3	380.269048651907	1	1	107.644739888488	1	1	1	1
LAPTM4B	1	1	1	1	218.895460926744	1	1	1
LAPTM5	118.798861763422	1	720.925554248339	782.584338702127	1	1	1	1
LARP6	1	354.938554119749	1	1	1	1	1	1
LASP1	1	1	1	1	1	240.220618189619	1	1
LAT	1	1	182.355725451604	1	1	1	1	1
LAT2	1	1	122.895840324095	1	1	1	1	1
LBH	1	1	259.560590448721	1	1	464.395695934482	1	1007.71961299732
LBR	85.8043753797765	1	1	1	1	1	1	1
LCK	1	1	241.049433107797	1	1	1	1	1
LCP1	1	1	346.984878698805	453.608113451708	1	1	1	1
LCP2	1	1	1	165.809266514288	1	1	1	1
LDB2	355.710276267341	1	1	1	1	1	1	1
LDB3	1	1	1	1	1028.90768049122	223.515744801722	1	111.554717297513
LDLR	1	1	1	1	1	1	248.365947544118	1
LENG8	1	1	1	1	364.175016148541	209.519530403852	1	1
LEPR	1	162.028429328345	1	1	1	1	1	1
LEPROTL1	196.258544792917	1	233.221633952346	1	1	1	1	1
LETMD1	1	82.3561469849239	1	1	1	1	122.347796262528	1
LGALS9	1	1	1	152.392243312494	1	1	1	1
LGI4	1	1	1	1	1	358.214864379998	1	191.276361551974
LGMN	117.024025295713	176.726229714308	1	632.332305380414	1	1	1	1
LGR5	1	1	1	1	290.904423815885	1	1	1
LHFPL6	377.3735935606	483.870551974045	1	1	1	1408.45245462629	158.494689448751	372.006176918527
LIFR	157.482530498404	170.078071219382	1	1	1	1	1	1
LILRB2	1	1	1	82.0612693096439	1	1	1	1
LILRB5	1	1	1	161.425929842662	1	1	1	1
LIMA1	209.052770359966	323.714739015772	1	1	1	201.996133937388	1	1
LIMD2	1	1	231.942789852493	1	1	1	1	1
LIMS2	170.007636075891	1	1	1	1	1	1	121.102695155006
LINC00623	1	1	147.900949762196	1	1	1	1	1
LINC01088	1	1	1	1	1	1	1	85.5377621079582
LINC01197	1	1	1	1	1	176.119273774837	1	1
LINC01372	1	1	1	1	194.361588868552	1	1	1
LINC01405	1	1	1	1	226.044890426855	1	1	1
LINC01871	1	1	174.675781393675	1	1	1	1	1
LINC01996	1	1	1	1	303.278894976087	1	1	1
LIPA	147.636536452617	1	1	262.062613381852	1	1	1	1
LMAN1	112.925577258078	126.476871243134	1	1	1	1	92.8678379552536	1
LMBRD1	1	152.376990662965	1	1	1	1	1	1
LMCD1	181.757805158692	1	1	1	594.333774476146	1	1	1
LMF2	1	1	1	1	1	147.488597262303	1	1
LMO7	1	1	1	1	383.820730577205	1	1	1
LMOD1	1	1	1	1	1	223.238989675933	1	562.994890607719
LMOD2	1	1	1	1	435.995513609914	1	1	1
LMOD3	1	1	1	1	1218.64660265761	1	1	1
LNX1	95.5736094230697	1	1	1	1	1	1	1
LOXL1	1	216.557060705641	1	1	1	1	1	1
LPAR6	335.654904567815	1	1	150.3288282899	1	1	1	1
LPIN1	1	1	1	1	311.515926141129	1	1	1
LPL	502.755613703041	1	1	1	1	859.011614551546	111.831228446391	1
LRCH3	1	1	1	1	329.166825549483	1	1	1
LRG1	121.259915538475	1	1	1	1	1	1	1
LRP1	1	787.279066203644	1	140.593615818342	1	248.84447887256	190.963142669794	1
LRRC2	1	1	1	1	532.991435392697	1	1	1
LRRC25	1	1	1	109.337869038135	1	1	1	1
LRRC32	202.513864951698	1	1	1	1	1	1	1
LRRC39	1	1	1	1	264.215888763251	1	1	1
LRRC59	1	85.3001513072227	1	1	1	1	1	1
LRRFIP2	91.1810582737234	1	1	1	1	1	1	1
LRRN4CL	1	213.812058341268	1	1	1	1	1	1
LSM1	78.5300890894174	1	116.195538684294	1	1	1	1	1
LSM10	1	1	106.365491594684	1	1	1	1	1
LST1	1	1	1	892.099481835168	1	1	1	1
LTB	1	1	489.457042907588	1	1	1	1	1
LTBP1	1	1	1	1	1	1	1	112.393674858862
LTBP2	1	220.073113247642	1	1	1	1	1	1
LTBP3	1	129.040621677563	1	1	1	1	1	1
LTBP4	1	1082.9704455157	1	1	1	177.344843977399	168.45949538519	1
LTC4S	1	1	1	186.297252867082	1	1	1	1
LUM	1	945.645331432423	1	1	1	1	1	1
LUZP1	125.781728852754	1	1	1	1	1	1	1
LY86	1	1	1	134.446373048286	1	1	1	1
LY96	163.189470897048	1	1	358.224287628881	1	1	1	1
LYAR	1	1	203.299524666276	1	1	1	1	1
LYN	1	1	1	194.814738896666	1	1	1	1
LYRM4	1	1	1	1	1	1	113.425017704431	1
LYVE1	1	1	1	1061.83065491918	1	1	1	1
LYZ	1	1	1	2589.22801335471	1	1	1	1
M6PR	101.914983266505	1	1	151.090382890812	1	1	1	1
MACF1	95.0136477596289	1	147.403976734269	1	1	1	1	127.262795339681
MACO1	1	1	1	1	286.193597675985	1	1	1
MACROD1	1	1	1	1	302.847637881986	1	87.9043257079551	1
MAF	1	1	1	327.09724188505	1	1	141.929681958261	1
MAFB	1	124.954781177534	1	760.252925292766	1	1	1	1
MAFG	1	1	1	1	305.223191246981	1	1	1
MAFK	1	1	1	1	292.697958842761	1	1	1
MAGEH1	1	1	1	1	1	142.844561196095	1	1
MAL	1	1	1	1	1	1	84.1169809193764	1
MALL	145.173220523951	1	1	1	1	1	1	1
MALSU1	1	1	1	1	1	1	1	92.3029301394521
MAMDC2	1	126.212130661056	1	1	1	119.970728876013	1	1
MAN1A1	1	227.673448554917	1	145.811972241519	1	1	1	1
MANBAL	1	112.414354705905	1	1	1	1	1	1
MAP1B	1	295.047848318197	1	1	1	571.319122263122	1	665.498343131606
MAP3K11	156.099833098729	1	1	1	1	1	1	1
MAP3K13	1	1	1	1	1	1	1	131.935406641702
MAP3K2	1	1	1	1	287.208191485062	1	1	1
MAP3K7CL	1	1	1	1	1	1	1	353.645481018724
MAP3K8	1	1	129.546083967552	269.51414964865	1	1	1	1
MAP7D3	1	100.202552746136	1	1	1	1	1	142.445093434864
MAPK1IP1L	110.061590172022	1	117.654036931163	1	1	1	1	82.1223863933539
MAPRE2	1	1	1	1	334.599984033656	1	1	146.814869849204
MAPRE3	1	1	1	1	218.50430132687	1	1	1
MARCKS	204.222504512869	375.438924247993	1	345.76370721718	1	1	1	1
MARCKSL1	248.869479853975	1	145.288884557189	1	1	1	1	1
MARCO	1	1	1	354.478457618577	1	1	1	1
MAST4	141.829689676406	1	1	1	1	1	1	1
MATN2	1	1	1	1	1	1	104.647780380534	1
MAX	85.401376773159	1	126.443688080787	1	1	1	1	72.6852118643237
MCAM	102.497368473	1	1	1	1	467.896203545524	1	814.821231148908
MCF2L	104.798715695875	1	1	1	1	1	1	1
MCTS1	1	1	1	97.8799084966118	1	1	1	1
MCUB	1	131.622332909063	1	1	1	1	1	1
MDFIC	1	1	1	1	1	1	149.490127834224	1
MEA1	1	120.264213265251	1	1	1	147.664932248698	1	144.086368901707
MECOM	127.127795987396	1	1	1	1	1	1	1
MECP2	72.9020980934728	1	150.942123992778	1	1	1	123.404407053705	1
MED30	1	1	1	1	1	1	84.5667561827169	1
MEDAG	1	163.512968194577	1	1	1	1	1	1
MEF2A	164.938291924964	1	1	1	372.447530818611	1	1	1
MEF2D	1	1	1	1	466.314971031539	1	1	1
MEG3	240.800599677252	852.870097359635	1	1	1	1	4579.00582981618	1
MEG8	1	1	1	1	1	1	217.422616119212	1
MEOX1	109.793065853767	1	1	1	1	1	1	1
MEST	1	1	1	1	1	1	584.208724948404	1
METRNL	1	1	1	182.030064550366	1	1	1	1
METTL7A	1	230.714316102936	1	172.799634003148	1	1	1	1
MFAP4	1	805.884251055623	1	1	1	1	1	135.444853971308
MFAP5	1	1601.54016891691	1	1	1	1	1	1
MFGE8	320.598880781438	479.930288705741	1	1	796.86233019616	3992.87550764815	148.881012164895	1343.40549647063
MFSD1	1	1	1	235.328704738105	1	1	1	1
MFSD10	1	1	1	1	1	161.03468497199	1	1
MGAT1	250.244280552058	109.811275127245	1	402.587127955609	1	1	1	1
MGLL	850.189755971394	174.191923840014	1	1	1	408.288241145834	1	311.815539753495
MGST1	1	990.627164301339	1	1	1	1	1	1
MGST2	309.746109949812	1	1	138.740875428457	1	1	1	1
MICAL1	1	1	1	1	1	1	1	120.218982435171
MIER2	183.389630061124	1	1	1	1	1	1	1
MIR1.1HG	1	1	1	1	582.984716189934	1	1	1
MIR133A1HG	1	1	1	1	1400.02125367869	1	1	1
MIR22HG	1	1	1	1	335.696587710745	1	1	101.197723524756
MIR29B2CHG	1	1	1	1	347.94981723548	1	1	1
MIR4435.2HG	1	1	1	1	1	150.99071546552	200.519735828691	145.141911623111
MIR99AHG	1	128.319687768877	1	1	1	1	1	1
MITD1	1	118.792961987222	87.3401710524992	1	1	1	1	1
MLIP	1	1	1	1	476.535962125733	1	1	1
MLLT10	97.5306608429796	1	1	1	1	1	1	1
MLXIP	1	1	1	1	469.041379563016	1	1	1
MMP14	1	167.039911645757	1	1	1	1	1	1
MMP2	1	758.567631888248	1	1	1	1	99.3945191468611	1
MMRN2	423.348954960746	1	1	1	1	1	1	1
MNAT1	1	1	1	1	214.987669547411	1	115.304216943453	1
MNDA	1	1	1	211.35505789015	1	1	1	1
MOB2	173.507119965055	1	1	1	1	1	1	362.640049239328
MOCS2	111.402329102678	86.4191825362316	1	1	1	1	145.730986153457	92.007795928929
MPEG1	1	1	1	188.351313392537	1	1	1	1
MPRIP	1	1	1	1	1	1	1	175.371761220131
MPV17	1	1	1	1	725.558403283447	1	1	1
MPZL1	1	194.361261585762	1	1	1	1	1	1
MRC1	1	1	1	344.167865214813	1	1	1	1
MRC2	1	137.631275137565	1	1	1	1	1	1
MRGPRF	1	1	1	1	1	1	1	124.435308556129
MRPL10	1	1	1	1	1	1	117.734962558389	1
MRPL11	110.90157220187	1	1	1	1	1	1	1
MRPL12	1	1	1	1	1	1	1	86.0182075887819
MRPL13	92.2068827509386	156.20630273971	1	1	1	1	1	1
MRPL14	64.2244869782006	1	1	1	405.040080489676	1	151.030326859745	1
MRPL16	1	75.0890559814283	1	1	1	1	1	1
MRPL2	86.4737303445531	1	1	1	1	1	94.3305953108813	1
MRPL21	83.176542377241	1	1	1	1	1	141.608545191971	133.315704960981
MRPL24	1	1	1	1	1	1	90.1961374728051	108.093837921919
MRPL34	1	137.286403196377	1	1	1	1	140.623706566108	141.008997989965
MRPL36	1	83.7803965655088	1	1	1	1	1	119.166769771221
MRPL40	1	119.64043466401	1	1	1	1	87.3490537015201	1
MRPL42	68.2299638379729	1	1	1	1	1	122.973285472794	95.6363388749624
MRPL9	99.6652396379037	1	1	1	1	1	106.567116647707	90.2737168461569
MRPS18C	68.4231796370708	1	1	1	1	1	150.026718528746	91.3169983149525
MRPS23	1	1	1	1	1	1	1	98.8080507426459
MRPS26	1	97.7035385707807	1	1	1	1	1	1
MRPS31	103.623209244466	1	1	1	1	1	1	1
MRPS5	1	83.0050374297219	1	1	1	181.517593250721	79.6849809228788	1
MRVI1	1	1	1	1	1	238.85117595888	1	187.913049445812
MS4A1	1	1	277.607587994003	1	1	1	1	1
MS4A4A	1	1	1	484.164262051894	1	1	1	1
MS4A6A	1	1	1	847.891205016461	1	1	1	1
MS4A7	1	1	1	602.424100799188	1	1	1	1
MSC	1	1	1	1	1	1	160.850494941844	1
MSI2	1	1	1	1	342.008552924537	1	1	1
MSR1	1	1	1	205.621477241267	1	1	1	1
MSRB2	1	1	1	1	1	1	1	114.140432478098
MSRB3	79.0727724214956	1	1	1	227.793813537755	1	1	279.554571734857
MT1A	1	279.951945234749	1	1	1	1	273.320140196104	420.573164260586
MT1M	287.213052322732	372.672520228964	1	1	1	1	380.191296376617	394.039608373694
MTSS1	1	1	1	100.90375239653	1	1	1	1
MTX2	116.200056515711	1	1	1	1	1	1	1
MUM1	1	1	1	1	1	237.852943629034	1	1
MVP	1	245.405022197848	1	1	1	1	1	1
MX1	137.666328887753	1	1	1	1	1	1	1
MXD1	1	1	1	330.818209835012	1	1	1	1
MXI1	1	1	1	1	1	1	1	101.263267732642
MXRA8	1	366.266353344585	1	1	1	292.454293066745	133.519002657507	1
MYADML2	1	1	1	1	268.878545295461	1	1	1
MYBPC1	256.842862589038	1	1	1	2543.9408200833	1	1	1
MYBPC2	1	1	1	1	441.837751874353	1	1	1
MYCBP2	1	140.097787804489	115.521016812636	1	1	1	1	1
MYCT1	260.084405333806	1	1	1	1	1	1	1
MYF5	1	1	1	1	1	1	1440.35979949343	1
MYF6	1	1	1	1	1982.91934314465	1	434.591440654863	1
MYH1	1	1	1	1	582.451240981132	1	1	1
MYH11	1	1	1	1	1	1	1	2665.68036926468
MYH2	1	1	1	1	560.250346815645	1	1	1
MYH7	1	1	1	1	1514.23029142522	1	1	1
MYH7B	1	1	1	1	531.405255900132	1	1	1
MYL3	1	1	1	1	1162.5714546162	1	1	1
MYLK	1	1	1	1	1	227.154581148247	1	724.330497922753
MYLK2	1	1	1	1	261.268881756319	1	1	1
MYO1B	1	1	1	1	1	641.632303157042	1	1
MYO1F	1	1	157.417552080881	1	1	1	1	1
MYO1G	1	1	146.897606172247	1	1	1	1	1
MYOC	1	976.514450061564	1	1	1	1	1	1
MYOD1	1	1	1	1	431.683199052709	1	1	1
MYOM1	1	1	1	1	450.614019394783	1	1	1
MYOT	1	1	1	1	1247.87330816314	1	1	1
MYOZ2	1	1	1	1	275.697604776666	1	1	1
MYPN	1	1	1	1	384.571590177794	1	1	1
MZB1	1	1	345.287239153909	1	1	1	1	1
NAA50	1	1	1	1	251.160655813306	1	1	1
NABP1	1	1	149.635803510931	181.884163863076	1	1	1	1
NAGK	1	1	1	145.769047514241	1	1	1	1
NANS	96.6269070326438	1	1	123.824914632064	1	1	1	1
NAP1L4	1	1	1	1	1	1	1	71.5753152260794
NAPRT	94.2549949457425	1	1	1	1	1	1	1
NASP	219.225192466963	111.463920889912	1	1	1	1	160.309654305313	1
NAV1	1	96.5648128468015	1	1	1	1	1	1
NAXE	1	1	1	1	1	1	1	125.993757741248
NBEAL1	1	1	1	122.76741796652	1	245.328075672886	1	176.096728198421
NBL1	164.121238630393	193.127519476815	1	1	1	469.39437103368	1	210.007320585642
NCALD	1	1	1	1	1	160.684794608033	1	1
NCBP2	1	148.880761987563	1	1	1	1	1	102.497461435183
NCF1	1	1	1	278.885620850247	1	1	1	1
NCF2	1	1	1	227.57697042439	1	1	1	1
NCF4	1	1	1	228.436862618717	1	1	1	1
NCKAP1L	1	1	1	127.676171399933	1	1	1	1
NCR3	1	1	135.063924871615	1	1	1	1	1
NDN	1	202.44177911755	1	1	1	409.318907179129	152.377416107714	187.236118313535
NDRG1	314.943158352374	155.08654110147	1	1	1	1	1	1
NDUFA4L2	269.099195196555	1	1	1	1	3899.08068106317	1	1106.10172640196
NDUFA7	1	1	1	1	1	1	1	98.6815462142291
NDUFA9	1	1	1	1	1	1	1	100.974524928082
NDUFAF2	1	172.12212219423	1	1	1	1	146.450180184696	173.319139887868
NDUFAF4	1	1	1	1	1	1	1	83.9241475818146
NDUFAF8	1	1	1	1	1	1	1	134.578910659388
NEB	1	390.006113547878	1	1	7070.99956947387	1	177.567696947412	1
NECAP2	102.563016823109	1	1	1	1	1	1	1
NECTIN2	214.858084226418	1	1	1	1	1	1	1
NEDD9	527.403858940049	1	1	1	1	1	1	1
NEGR1	1	268.457928480288	1	1	1	1	1	1
NELFE	91.0430276041086	1	1	1	1	1	94.8361229410647	135.08749453898
NES	84.9192189032984	1	1	1	1	304.663073383965	1	1
NET1	1	1	1	1	1	1	249.790449277479	687.26891460453
NEU1	1	112.217786598854	1	1	1	1	1	1
NEURL1B	1	1	1	1	1	164.539063728239	1	85.0747543555599
NEXN	1	158.662081276739	1	1	2029.48066143553	1	1	218.684797959147
NFASC	1	1	1	1	1	179.323478223946	1	113.070217500446
NFATC3	1	1	1	1	192.599431054412	1	1	1
NFIA	236.604697291242	281.521757654001	1	1	1	137.969177720426	686.732637504541	208.691762025001
NFIX	1	1	1	1	1	1	147.679695513791	1
NFKB1	1	1	1	334.98656848764	1	1	1	1
NFKB2	1	1	132.150446793999	1	1	1	1	1
NFKBID	1	1	131.413460006887	1	1	1	1	1
NFKBIZ	181.360635814736	186.219500707592	1	562.611089131177	1	1	103.184688313628	1
NID1	1	126.019848713199	1	1	1	253.068115523914	1	1
NIFK	1	71.7927579340984	1	1	1	1	101.832129852624	1
NINJ1	1	1	1	485.745145802934	1	1	1	115.742675679224
NKG7	1	1	2097.83150960765	1	1	1	1	1
NLRP3	1	1	1	182.193849774598	1	1	1	1
NMD3	1	1	1	1	1	240.003493233817	1	163.174026730164
NME1	113.153516653708	103.699349329436	1	1	1	1	140.144189450953	1
NME4	1	1	1	1	1	1	1	174.758287021123
NMI	95.9468706777624	1	1	1	1	1	1	1
NMRK1	112.486353952757	1	1	1	1	1	1	1
NOB1	1	68.9074155247185	1	1	1	1	97.7925302217988	1
NOSTRIN	114.102628240315	1	1	1	1	1	1	1
NOTCH2	1	124.30068374457	1	1	1	1	1	1
NOTCH3	1	1	1	1	1	1448.46337401045	188.511043278768	634.106217007979
NOTCH4	259.670771428887	1	1	1	1	1	1	1
NOVA1	1	1052.76217203637	1	1	1	1	1	1
NOX4	1	86.1773497242786	1	1	1	1	1	1
NPDC1	515.947478671976	128.304048542994	1	1	1	1	1	1
NPHP1	1	1	1	1	349.336037959036	1	1	1
NPM3	1	1	1	1	1	1	134.266374046881	1
NPPC	1	1	1	1	1	1	436.531734194805	1
NQO1	1	132.457214506553	1	1	1	1	1	1
NR1D1	1	1	1	1	410.108386354172	1	1	1
NR1H2	1	1	1	1	1	1	1	114.881355225483
NR2F2	232.688576053321	1	1	1	1	805.008266329259	1	321.943423584943
NR2F2.AS1	1	1	1	1	1	231.374002570765	1	83.6656083719084
NR4A2	1	1	506.786770644359	569.015463997391	1	1	1	231.028248070876
NR4A3	1	1	1	219.852745323854	1	1	1	1
NRAP	1	1	1	1	1308.20665333209	1	1	1
NRDC	1	1	1	1	208.284333395917	1	105.619215533095	1
NRGN	1	1	1	1	1	1	1	119.133947410226
NRIP1	1	1	1	1	281.056511571648	1	1	1
NRIP2	1	1	1	1	1	1	1	332.924681733293
NRN1	341.08579307526	1	1	1	1	1	1	1
NRP1	263.869308804646	110.348289253011	1	1	1	438.80295518945	1	1
NRP2	103.827585359366	1	1	1	1	1	1	1
NSMCE1	1	1	1	1	1	1	92.8908862129391	159.989981063929
NT5C	1	119.478538031354	1	1	1	1	99.0701976151153	80.9270549282329
NT5C2	1	1	1	1	294.958545660702	1	1	1
NT5C3B	1	1	1	1	1	1	1	152.390592118098
NT5DC2	1	1	1	1	1	1	1	78.2165332144275
NT5E	1	168.825380399516	1	1	1	1	1	1
NTN4	1	1	1	1	1	1	163.497667747147	193.896623327883
NTRK2	1	78.9638288916754	1	1	1	1	1	514.046734748218
NTRK3	1	1	1	1	1	1	1	165.41234400455
NUCB2	217.238893291624	174.672783930094	226.620731875491	1	1	1	1	1
NUDT14	1	1	1	1	1	1	137.877787229868	1
NUFIP2	99.8732446027833	1	1	152.95562409386	1	1	1	1
NUP214	1	1	1	100.656956346343	1	1	1	1
NXT1	1	104.086599911829	1	1	1	1	122.017875476193	102.487398688348
OAF	1	177.286361346463	1	1	1	144.00022380562	1	1
OAT	1	180.180225581234	1	1	1	1	140.250158731577	156.502540395724
OAZ2	172.349357959602	135.537114969325	1	1	1	846.663774633067	136.325747699804	308.194459757937
OBSCN	1	1	1	1	1083.32522088066	1	1	1
OCIAD2	155.671930810918	1	1	1	1	1	1	1
ODC1	1	1	129.708709955831	1	1	1	1	1
ODF3B	164.389610208295	1	1	1	1	1	106.036424692932	1
OFD1	1	1	155.28459580536	1	1	1	1	1
OGFRL1	1	1	1	164.435843262445	1	1	1	1
OGN	1	1	1	1	1	1	1	125.502284742787
OGT	1	1	1	1	384.057082430125	1	1	1
OLA1	1	1	1	1	1	1	91.1644949841384	106.118714145472
OLFML2B	1	1	1	1	1	1	264.946858626612	1
OLFML3	1	172.763424284894	1	1	1	1	176.713454280293	1
OLR1	1	1	1	213.853330321909	1	1	1	1
OR51E1	1	1	1	1	1	1	1	128.649014288107
OSBPL1A	106.708890058708	1	1	1	1	164.742833294584	1	194.815205401437
OSBPL6	1	1	1	1	368.72549375711	1	1	1
OSBPL8	1	1	1	1	1	145.074930468217	124.993567976814	1
OSBPL9	1	1	1	1	1	1	1	107.76643310977
OSR2	1	99.5835780393591	1	1	1	1	1	1
OSTF1	106.811886156249	1	181.778429071465	214.03883481443	1	1	1	1
OTUD1	1	1	1	180.540586135887	1	1	1	1
P2RY14	1	1	1	1	1	343.062309148682	1	1
P4HA1	1	1	1	142.923341828173	1	1	1	1
PACSIN2	1	1	1	1	1	593.221912446527	1	135.649449455376
PACSIN3	1	1	1	1	244.988001876045	339.765496900179	1	1
PADI2	1	1	1	1	432.592234704044	1	1	1
PAFAH1B2	113.918704402118	1	1	1	1	1	1	1
PAK2	109.90869635087	1	1	147.544611306464	1	1	1	1
PALM	1	97.2489970031624	1	1	1	1	1	1
PALMD	308.267685321744	1	1	1	265.261862994752	1	1	1
PAM	108.84378002678	220.488185223772	1	1	1	1	1	1
PAMR1	1	114.7306215564	1	1	1	1	1	1
PARL	1	1	1	1	1	1	77.782188973087	135.318949049454
PARM1	1	1	1	1	1	1	1	131.781097144944
PARP1	1	1	127.005049965686	1	1	1	1	1
PARP14	112.274009630123	1	1	1	1	1	1	1
PARP8	1	1	109.680241204397	1	1	1	1	1
PARVA	1	1	1	1	1	193.158913309006	1	1
PARVB	94.5054855613363	1	1	1	1	1	1	1
PAX7	1	1	1	1	1	1	416.630900674612	1
PAXX	81.317995815734	1	219.494295246768	1	1	1	1	1
PBRM1	98.2587796200583	1	1	1	1	1	1	1
PBX1	96.8191875801496	1	1	1	1	1	139.249831118238	102.722117577081
PBXIP1	1	1	1	1	1	1	98.0839589185896	265.425690398589
PCAT19	702.544494179531	1	1	1	1	1	1	1
PCDH18	1	153.870037979989	1	1	1	1	1	1
PCGF2	133.784863248992	1	1	1	1	1	1	1
PCID2	1	142.042069458245	1	1	1	1	1	1
PCMTD2	1	1	1	1	1	212.757247196888	1	1
PCNT	1	1	1	1	914.765924160152	1	1	1
PCOLCE	1	459.552305023149	1	1	1	162.917810997804	1	1
PCOLCE2	1	568.824054364837	1	1	1	1	1	1
PCSK7	1	1	237.275794138641	1	271.948575921319	1	1	105.338886848668
PCYOX1	1	123.131106827711	1	1	1	178.579111383234	1	153.264899365236
PDCD10	114.853895166251	1	1	1	1	1	1	109.821517550124
PDCD4	132.935679515413	1	139.026953397629	1	1	1	1	1
PDCD6IP	97.587442582586	1	1	1	1	1	1	1
PDCL3	1	1	1	1	1	1	1	116.973648294046
PDE4B	1	1	1	161.673406940184	264.300067677059	1	119.358969350951	1
PDE4D	1	1	1	1	752.527058445801	1	1	1
PDE4DIP	1	269.392465787333	1	222.835276361882	2305.38126520757	1	1	1
PDE5A	1	1	1	1	1	1	1	111.029163089759
PDE7A	1	1	1	1	432.475484128257	1	1	1
PDGFA	1	1	1	1	1	1	1	211.574894982952
PDGFRA	1	332.19367869063	1	1	1	1	1	1
PDGFRB	1	170.088558455745	1	1	1	1903.9015835615	1	409.172166447009
PDGFRL	1	606.298916684771	1	1	1	1	1	1
PDHA1	1	1	1	1	1	1	1	77.513320140763
PDLIM4	1	121.780870967017	1	1	1	1	310.664104051947	1
PDPN	1	65.2579244156545	1	1	1	1	1	1
PDXK	1	1	1	163.133729789671	1	1	1	1
PEBP4	1	1	1	1	369.038530408216	1	1	1
PECAM1	824.733382779166	1	151.39959509325	1	1	1	1	1
PEG10	1	1	1	1	1	1	146.768309629022	1
PFDN4	100.80923279124	107.599930201287	1	1	1	1	166.512250218436	95.7579924069694
PFDN6	1	102.324913793059	1	1	1	1	1	1
PFKFB3	1	1	1	356.97933451111	697.595028918505	1	1	1
PFKM	1	1	1	1	665.022012918318	1	1	98.0642878951306
PGAM2	1	1	1	1	664.11833620268	1	1	219.758029235969
PGF	1	107.431280496259	1	1	1	1	1	246.363202500935
PGLS	1	114.452210082726	1	217.849019184347	1	1	1	1
PGM1	1	1	1	1	319.350119912838	1	1	1
PGM5	1	1	1	1	1	158.162702142786	1	96.376321952012
PHACTR1	1	1	1	575.44390837293	1	1	1	1
PHACTR4	134.83011842784	1	1	1	1	1	1	1
PHF1	1	1	1	1	1	226.305329604632	1	73.8691132475276
PHF20L1	1	1	1	1	1	1	1	90.5619775422582
PHF5A	114.85264889482	1	1	1	1	1	1	1
PHGDH	1	168.298093459419	1	1	1	1	1	1
PHKG1	1	1	1	1	379.54567655697	1	1	1
PHLDA2	1	1	1	217.570645267286	1	1	1	555.543110968908
PHLDA3	1	1	1	1	243.123914962679	1	1	154.24766386361
PHLDB1	1	140.067928394956	1	1	1	261.184807680556	1	1
PHLDB2	1	1	1	1	1	1	1	105.882510150951
PHTF2	1	1	1	1	344.140768861924	1	1	1
PI16	1	588.895939044565	1	1	1	1	1	1
PIAS2	1	1	1	1	297.139628696941	1	1	1
PID1	1	210.318120227245	1	1	1	1	1	1
PIGT	1	179.21307365955	1	1	1	1	1	1
PIH1D1	1	211.851932350081	1	1	1	1	1	125.134830964859
PIK3C2A	137.161993467656	1	1	1	1	1	1	1
PIK3IP1	1	105.606457778621	163.311406625984	1	1	1	1	1
PIK3R3	115.302932420397	1	1	1	1	1	1	1
PILRA	1	1	1	134.47841602597	1	1	1	1
PIM1	1	152.459277464324	154.324487677064	1	1	1	1	1
PIM2	1	1	211.227289940483	1	1	1	1	1
PINK1	1	1	1	1	1	1	1	73.9406960290703
PIP4K2A	1	1	180.110925212462	1	1	1	1	1
PIP4P2	1	90.2725619963364	1	1	1	1	1	1
PIP5K1B	1	1	1	1	1	1	1	175.219066919009
PITPNB	89.3742035667299	1	1	1	1	1	1	115.996500883407
PKIA	1	1	1	1	205.287471378861	1	1	1
PKIG	220.513495780181	187.362248908403	1	1	1	415.102621001136	1	365.353798212933
PKN2	120.756617527474	1	1	1	1	1	1	1
PLA2G2A	1	3693.41446937243	1	259.623506912208	1	1	1	1
PLAC8	1	1	452.182802363854	1	1	1	1	1
PLAC9	339.817404583866	1364.33358234242	1	1	1	479.677691510163	1	752.279838522911
PLAGL1	1	166.582103706116	1	1	1	1	171.282311648154	1
PLAU	1	514.013740884344	1	1	1	265.019909214224	1	1
PLAUR	1	1	1	1137.39189837103	1	1	1	1
PLBD1	1	102.345796575724	1	132.337384816186	1	1	1	1
PLEK	1	1	204.642345679939	455.352325736428	1	1	1	1
PLEKHA4	1	1	1	1	1	1	146.183533187365	1
PLEKHB2	1	1	1	139.514492642615	1	1	1	1
PLEKHF1	1	62.956244613677	1	1	1	1	1	1
PLEKHJ1	1	1	119.646900911417	1	1	1	1	1
PLEKHO1	1	1	1	140.462075287963	1	1	1	115.094671182029
PLIN3	1	132.730670402943	1	1	1	1	1	1
PLIN4	1	1	1	1	345.9991934379	1	1	1
PLIN5	1	1	1	1	758.020565982506	1	1	1
PLK2	282.781714847857	1	1	1	1	1	1	1
PLK3	155.638450354087	1	1	1	1	1	1	1
PLLP	137.637589487637	1	1	1	1	1	1	1
PLN	1	1	1	1	460.679106337954	275.981097759362	1	1532.6604136655
PLOD1	1	92.5853542711968	1	1	1	470.863279597533	106.492308734211	1
PLSCR4	1	173.32317529109	1	1	1	1	1	1
PLTP	1	385.302623433525	1	741.360514272669	1	1	1	1
PLVAP	474.084464634474	1	1	1	1	1	1	1
PLXDC1	1	117.130399336758	1	1	1	1	1	1
PLXDC2	105.1059822072	135.271171599906	1	1	1	1	177.112012864408	1
PLXND1	90.7568370357906	1	1	1	1	1	1	1
PMAIP1	1	1	363.872994382209	160.530977168349	1	1	1	1
PMPCB	1	76.2544466969145	1	1	1	1	1	1
PMVK	1	67.5185074727979	123.972417938774	1	1	1	1	84.8255422642216
PNMA1	1	1	1	1	1	1	1	76.3176148411897
PNMT	1	1	1	1	1	1	88.8620603296256	1
PNPLA2	151.651299554096	1	1	1	1	1	1	1
PNPLA8	1	1	1	132.9323966731	1	1	1	1
PODN	1	297.829808511708	1	1	1	1	1	1
PODXL	127.118493670709	1	1	1	1	1	1	1
POLD2	1	107.628267345174	1	1	1	1	142.126329341182	112.831496331716
POLR2B	133.375275111796	1	1	1	1	1	1	1
POLR2C	85.59185840506	1	1	1	1	1	1	111.696113651443
POLR2H	100.517705181846	1	1	1	1	1	1	1
POLR3GL	146.876018421864	1	1	1	1	1	1	1
PON2	109.412019937849	1	1	1	1	1	248.671814653073	1
POPDC2	1	1	1	1	298.877338771127	1	1	1
POR	1	1	1	1	1	182.497568779417	1	1
PPA2	70.1091322948395	1	1	1	1	1	137.607908693124	1
PPDPFL	158.690876029813	269.760665363728	1	1	2365.09289233398	271.307003763523	1	1
PPIC	381.985119014941	289.898874545661	1	1	1	1	1	123.870236585328
PPIE	1	1	1	1	1	1	1	98.8555410091359
PPIF	1	1	1	141.911161747826	1	1	1	1
PPIL4	1	1	1	1	1	1	108.708186099987	1
PPL	1	127.383281207328	1	1	1	1	1	1
PPM1A	1	1	1	1	1	1	1	80.7252359865291
PPM1B	1	1	1	1	373.736850173296	1	1	1
PPM1G	87.7968824464739	1	1	1	1	1	1	1
PPP1R10	94.1656135713284	1	1	1	1	1	1	1
PPP1R12A	115.600740528779	1	1	1	1	364.576898698476	1	633.597435103525
PPP1R12B	1	1	1	1	256.187537466596	1	1	433.490445361627
PPP1R12C	1	1	1	1	1	1	1	98.6728937480754
PPP1R14A	370.862084709576	1	1	1	1	1615.59133579287	1	1762.44027806901
PPP1R14B	1	1	1	1	1	1	619.902707795069	1
PPP1R14C	1	1	1	1	1	1	82.8848864780617	1
PPP1R18	1	1	217.77841147873	142.205058164101	1	1	1	1
PPP1R27	1	1	1	1	5496.21726223481	1	1	1
PPP1R3A	1	1	1	1	483.636333986177	1	1	1
PPP1R3C	1	1	1	1	447.018459793551	1	1	1
PPP1R7	1	103.770389477683	1	1	1	1	1	128.590999913052
PPP2R5A	1	1	1	1	1	1	1	149.456019065543
PPP2R5C	1	1	371.011072005655	1	1	1	1	96.185369384561
PPP2R5E	1	1	1	1	1	1	1	87.6421456057496
PPP4R2	1	124.954304529656	1	1	1	1	1	1
PPP6C	106.447242528311	1	1	1	1	1	1	1
PPTC7	1	1	1	1	270.117210214302	1	1	1
PQLC2L	1	89.3389708436666	1	1	1	1	148.466544447423	1
PQLC3	1	1	1	131.998763215532	1	1	1	1
PRCP	242.805748511579	1	1	151.996252442076	1	1	1	1
PRELID3B	1	1	109.555597407856	1	1	1	1	1
PRELP	1	487.639797465337	1	1	1	1	1	1
PRF1	1	1	539.324121862975	1	1	1	1	1
PRG4	1	758.290340619724	1	1	1	1	1	1
PRKAA2	1	1	1	1	354.163416983402	1	1	1
PRKCH	121.4881586785	1	1	1	1	1	1	1
PRKCSH	1	157.767847244768	1	1	1	1	1	1
PRKG1	1	1	1	1	1	315.054335759635	1	220.257425415574
PRKRA	1	1	1	1	1	181.545601244346	1	94.4439531314542
PRMT9	1	1	1	1	1	1	1	150.926693972172
PROCR	84.1612093613718	501.208128063282	1	1	1	1	1	1
PROS1	1	85.4414522408484	1	1	1	1	1	1
PROX1	1	1	1	1	1	1	126.602284607466	1
PRPF31	1	72.067922770718	1	1	1	1	80.1410345518731	91.3961245966361
PRPSAP1	1	1	1	1	1	1	1	86.0691145143257
PRRC2B	1	1	1	1	455.955454096941	1	1	1
PRRX1	1	218.239328023287	1	1	1	178.347621215932	121.281277951673	1
PRSS23	1	1	1	1	1	1	1	138.413088172495
PSMA3.AS1	110.516175445458	126.947045517416	135.586512154212	1	1	1	1	1
PSMB8.AS1	89.1983246044758	1	1	1	1	1	1	1
PSMB9	325.702882571884	1	294.987599442035	126.340925587332	1	1	1	1
PSMD13	95.7375448954897	1	1	1	1	123.556066824527	1	86.5502217156463
PSMD14	1	1	1	1	229.782306215535	1	1	1
PSMD3	1	153.892669961254	1	1	383.847854287401	1	1	1
PSMF1	87.074094390788	1	1	1	1	238.337038022902	85.8525541282671	113.604568318927
PTBP1	165.367215951547	151.210125925574	1	1	1	171.984437453931	1	1
PTEN	1	1	1	1	1	323.030060223478	1	96.1833458035086
PTGDS	1	978.342854709173	1	1	1	1	935.237154873827	1
PTGER4	1	1	173.208037901588	1	1	1	1	1
PTGFR	1	137.652837097133	1	1	1	1	1	1
PTGIS	1	247.231303010022	1	1	1	1	1	1
PTGS2	1	1	1	190.206793363659	1	1	1	1
PTK2	83.9791082433704	1	1	1	1	298.333438810826	1	305.128883343457
PTN	1	1	1	1	1	1	1	344.154030797415
PTPN12	128.713781212517	118.81248458987	1	1	1	1	92.2107698194621	1
PTPN2	1	1	137.068658071919	1	1	1	1	1
PTPN6	1	1	171.976879896371	1	1	1	1	1
PTPN7	1	1	192.919346984425	1	1	1	1	1
PTPRB	298.60158768435	1	1	1	1	1	1	1
PTPRC	1	1	636.839356895968	318.704564716383	1	1	1	1
PTPRE	1	1	1	244.116400726173	1	1	112.100075040692	1
PTPRG	1	1	1	1	1	246.452861387105	1	111.778241492807
PWP1	1	136.021167564491	1	1	1	1	1	1
PXDC1	1	83.2239204281136	1	1	1	1	1	1
PXDN	1	1	1	1	1	1	166.299006771312	1
PXN	126.239312219197	1	1	1	1	1	1	1
PYCARD	1	1	154.769140428905	388.571849507028	1	1	1	1
PYGM	159.808240855336	1	1	1	1222.16672665701	1	1	118.400796719758
PYHIN1	1	1	223.605552004687	1	1	1	1	1
QTRT1	1	1	1	1	313.816423826842	1	1	1
R3HDM2	1	1	1	1	1	1	117.698506614299	1
RAB20	1	1	1	180.686771967106	1	1	1	1
RAB21	1	1	1	1	213.639301581533	1	1	1
RAB31	1	1	1	186.699840355339	1	1	1	1
RAB32	1	177.468785238671	1	162.548830369913	1	1	1	1
RAB5IF	1	1	164.596264546127	145.026248002164	1	1	1	102.098312641236
RAB6A	84.5514366060118	1	1	1	1	198.842297717378	1	109.441661026012
RAC2	1	1	550.976776057676	208.610725696297	1	1	1	1
RAF1	1	1	1	1	263.401007982106	1	1	1
RALB	144.691421045647	1	1	1	1	1	1	1
RALBP1	86.1664851553657	79.9590983871983	1	1	1	1	1	202.444971098619
RALGDS	110.312402291303	1	1	1	1	1	1	1
RAMP1	1	1	1	1	547.095072440193	1	1	127.090772675825
RAMP2	949.761531348335	154.392067291682	1	1	1	1	1	1
RAMP3	508.966663471664	1	1	1	1	1	1	1
RAPGEF3	128.38982066992	1	1	1	1	1	1	1
RAPGEF5	143.744244504704	1	1	1	1	1	1	1
RAPSN	1	1	1	1	1	1	93.2792975361129	1
RARRES1	1	497.608800218661	1	1	1	1	1	1
RARRES2	1	330.174753683571	1	1	1	411.814253701624	442.536254974292	321.590012958877
RARRES3	1	1	498.024053459089	1	1	1	1	1
RASA4	1	1	1	1	400.863938476431	1	1	1
RASD1	109.397230863066	266.037323445041	1	1	1	1518.88766904376	639.678068808103	292.525844026774
RASGEF1B	1	1	1	230.028348488442	1	1	1	1
RASGRP2	1	1	1	1	1	229.33988093052	1	195.353187882198
RASIP1	134.267173556697	1	1	1	1	1	1	1
RASL12	1	1	1	1	1	196.898049535254	1	261.600643474644
RASSF1	116.269067793394	1	1	1	1	138.760395094151	1	1
RASSF3	1	1	1	1	1	1	1	186.890921515062
RASSF4	1	1	1	1	1	1	149.590299073303	1
RASSF5	1	1	102.913452261041	1	1	1	1	1
RB1	1	1	1	125.747372475412	1	1	1	1
RBBP6	1	1	1	1	1	1	1	107.364727822424
RBFOX1	1	1	1	1	325.628589696646	1	1	1
RBFOX2	1	107.010456901491	1	1	350.97500925217	1	1	1
RBM24	1	1	1	1	1064.20587184645	1	1	84.1262523340452
RBM26	1	1	1	1	294.421777788637	1	1	1
RBMS3	1	190.888200405457	1	1	1	289.304564873736	219.233124239662	77.9920065717657
RBP1	1	1	1	1	1	1	350.120224059081	1
RBP7	230.518305535104	1	1	1	1	1	1	1
RBPMS	145.682808508944	1	1	1	1	302.70766475929	1	412.693902775432
RBPMS2	1	1	1	1	1	198.874722684644	1	369.210994395726
RCAN2	1	1	1	1	1	1	1	435.801244357974
RCN3	1	1	1	1	1	1	98.7019007695957	1
RCSD1	1	1	157.38962847907	1	1	1	1	1
REL	104.670933221148	1	518.250725630318	435.53560712009	1	1	1	1
REM1	1	1	1	1	1	223.174716037709	1	1
RERE	1	1	1	1	357.000998262038	1	1	1
RERG	1	1	1	1	1	296.422853184493	1	157.779908414227
RERGL	1	1	1	1	1	1	1	905.808833714937
RETREG1	1	1	1	1	1001.24160499418	1	1	1
REV3L	1	1	1	1	1	225.972585927251	1	94.1073982850625
RFC1	149.045942359896	105.397973342981	1	1	1	1	197.762947251578	1
RFTN1	101.839772470736	1	1	1	1	1	1	1
RGL1	1	1	1	166.511439392471	1	1	1	1
RGL2	112.127985450957	1	1	1	1	1	1	1
RGL3	1	1	1	1	1	203.873636708403	1	1
RGMA	1	210.136284297642	1	1	1	1	150.66489845676	1
RGS1	1	1	449.791743601087	440.397526984368	1	1	1	1
RGS10	1	97.416175555177	119.314306894348	320.477414049478	1	1	1	1
RGS16	354.516682356353	1	1	1	1	270.118987114302	1	805.878735966923
RGS2	127.574679620929	1	730.329870203945	560.029829071908	1	1	110.676991175874	1
RGS5	552.457305586364	1	1	1	1	7385.69906787158	1	390.626413783116
RHOBTB1	1	1	1	1	421.83022257497	1	1	1
RHOBTB3	1	274.702237122338	1	1	1	222.424693170916	281.894973258667	1
RHOF	1	1	136.3965947242	1	1	1	1	1
RHOG	80.1287710993294	1	193.952943691446	233.264287928539	1	1	1	1
RHOH	1	1	271.714622585886	1	1	1	1	1
RHOQ	1	1	1	1	1	1	1	106.76340222974
RICTOR	1	161.225018337669	1	1	293.886085552105	1	1	1
RILPL2	1	1	1	246.330462617832	1	1	1	1
RIN2	106.523446259849	1	1	191.87381503835	1	1	1	1
RIPK2	1	1	1	108.839250709261	1	1	1	1
RIPOR3	1	1	1	1	1	424.287698285126	1	1
RNASE1	1384.9151112174	1	1	3146.4245720574	1	1	1	1
RNASE4	1	113.884000493006	1	1	1	1	1	1
RNASE6	1	1	1	240.317917137327	1	1	1	1
RNASET2	1	1	178.112725930589	329.020535345462	1	1	1	1
RND1	259.90825311665	1	1	1	1	1	1	1
RND3	1	195.923689233253	1	1	1	1	231.738306813349	234.449082345697
RNF10	114.30722319334	1	1	1	1	1	1	1
RNF130	73.2456959139613	182.86619309098	1	314.89195035894	1	1	1	1
RNF144B	143.91221536638	1	1	223.47470436072	1	1	1	1
RNF145	1	1	171.724510030344	1	1	1	1	1
RNF146	1	136.628765108032	1	1	1	1	131.332101633617	76.3229657877569
RNF149	1	1	1	151.330663276954	1	1	1	1
RNF167	1	1	1	1	1	152.284908879454	1	1
RNF187	97.851687287913	109.722538024806	1	1	1	1	84.3206201334657	1
RNF213	97.9976356123661	113.460577987014	206.674646763748	1	1	1	1	1
ROBO4	169.744193658775	1	1	1	1	1	1	1
ROCK2	1	1	1	1	1	1	1	118.694542021169
RORA	1	1	359.708178414714	1	653.959537927746	1	1	1
RPA2	89.9425621636947	1	132.618493902725	1	1	1	112.239281025668	1
RPAIN	79.6453287660411	82.4774569709086	1	1	1	1	136.519332674181	1
RPF1	1	1	122.902570983775	1	1	1	1	1
RPF2	1	1	1	1	1	1	143.934763914496	1
RPGR	113.386264763559	1	1	1	1	1	1	1
RPL3L	1	1	1	1	427.303074904331	1	1	1
RPL7L1	52.971242178735	1	148.244673472603	1	1	1	163.758510109959	1
RPS6KB2	1	1	1	1	1	1	1	112.921804027216
RRAD	1	1	1	1	876.168849867147	1	1	149.741214709613
RRAS	1	63.606192929238	1	1	1	146.76385605885	1	205.979057076579
RSBN1L	80.5614698526483	1	1	1	1	137.602051031543	95.9398754958202	1
RSRC1	1	92.4496096501231	1	1	1	1	1	1
RSU1	59.3132241891871	1	120.804047912378	1	1	285.735654283511	1	156.097717615615
RTCB	1	88.6396337923406	1	1	1	1	1	1
RTL8A	1	1	1	1	1	182.662908867635	1	113.288547381251
RTN2	1	1	1	1	1174.18571586102	1	131.99200183302	1
RUNX1T1	1	89.5587365873656	1	1	1	1	1	1
RUNX3	1	1	148.516163425734	1	1	1	1	1
RYR1	1	1	1	1	648.393645537357	1	1	1
S100A1	1	1	1	1	572.877624709269	1	1	1
S100A12	1	1	1	547.244310848482	1	1	1	1
S100A16	524.056059764575	146.20172845061	1	1	1	1	126.424756762762	1
S100A8	1	1	1	2207.21684854872	1	1	1	1
S100A9	1	1	1	2698.54734191728	1	1	1	1
S1PR1	225.979654902173	1	1	1	1	1	1	1
SAE1	1	1	1	1	1	1	1	69.5406886418818
SAMD3	1	1	169.544147790965	1	1	1	1	1
SAMD4A	1	1	1	1	231.588383071941	1	1	1
SAMSN1	1	1	209.49635814898	386.353922362571	1	1	1	1
SAP30BP	170.423102743952	85.4868976321388	1	1	1	1	1	1
SAR1B	128.398856793524	1	1	1	458.894928991521	1	1	1
SASH1	147.608930017988	119.152136697936	1	1	1	296.8607633678	1	1
SBSPON	1	1	1	1	1	1	1	128.413762124011
SCARA5	1	244.187915187847	1	1	1	1	1	1
SCARF1	100.546522924213	1	1	1	1	1	1	1
SCML1	1	1	1	1	1	1	111.574534027926	1
SCN1B	1	1	1	1	822.295446855206	1	1	1
SCN4B	1	1	1	1	1	172.702365294969	1	1
SCN7A	1	1	1	1	1	327.430578481256	1	1
SCOC	159.655325977225	1	1	1	1	1	134.985245163513	153.570682561489
SCPEP1	67.2028362779227	126.874521060139	1	1	1	245.749205247545	1	76.4594132413407
SDC2	1	864.076237444441	1	167.561802459056	1	1	249.856684292621	325.130246893273
SDC4	1	1	1	1	536.566676318058	1	1	1
SDF2L1	1	1	159.56843184251	230.382956600455	1	1	1	1
SDHA	1	107.059156716231	1	1	1	1	1	1
SEC11C	143.082923709114	1	216.245899144227	1	1	1	1	1
SEC13	1	91.0578606010176	1	1	1	1	1	1
SEC14L1	298.088419792785	1	1	1	1	1	1	1
SEC23A	1	131.692658681824	1	1	1	189.649299431095	1	92.6815907790171
SEC31A	1	165.578826738212	1	1	1	1	1	1
SELE	355.843747152576	1	1	1	1	1	1	1
SELENBP1	1	105.965287154476	1	1	1	502.215795703261	1	82.8098305098914
SEMA6C	1	1	1	1	331.399177464054	1	1	1
SEPHS2	77.293172380472	1	1	1	1	1	1	127.576446206561
SEPT1	1	1	160.70184569608	1	1	1	1	1
SEPT11	1	1	1	1	1	259.002994170749	1	1
SEPT4	1	1	1	1	1	399.911714399658	1	290.256590972351
SEPT6	1	1	218.27445971497	1	1	1	1	1
SEPT9	119.756454029119	1	107.716852863599	149.201124562875	1	261.36731254667	1	1
SERPINA1	1	1	1	328.350254196592	1	1	1	1
SERPINB9	1	1	165.026923195389	343.639888911326	1	1	1	1
SERPINE2	1	125.880847400237	1	1	1	1	1	1
SERPINI1	1	1	1	1	1	1	1	182.003714151803
SERTAD3	110.790553480281	1	1	1	1	1	1	1
SESN1	1	1	1	1	378.869437626176	1	1	1
SESTD1	1	83.698630386251	1	1	1	1	1	1
SFRP4	1	339.228364648388	1	1	1	1	1	1
SGCA	1	1	1	1	1012.88787767125	1	408.255418462078	193.409225533387
SGCE	1	242.351099665131	1	1	1	375.537628781918	152.272259061024	156.919833730485
SGCG	1	1	1	1	250.990745564477	1	1	1
SGK1	1	1	1	238.204431205419	1	1	1	1
SH2D3C	104.421173352785	1	1	1	1	1	1	1
SH3BGR	1	1	1	1	336.160235407545	1	1	1
SH3BP5	213.527513081248	146.833226631741	176.202109683375	1	1	1	1	1
SH3RF1	1	1	1	1	1	239.397890264013	1	1
SHE	107.168161437934	1	1	1	1	1	1	1
SIRT2	1	1	138.067503887627	1	1	1	275.603072432512	1
SIX1	1	1	1	1	343.637689382462	1	145.905521197045	1
SKAP1	1	1	133.435685523762	1	1	1	1	1
SKIL	1	1	1	1	269.437346843177	1	1	1
SLA	1	1	1	128.934290669729	1	1	1	1
SLBP	1	1	170.659025143429	1	1	1	1	1
SLC12A2	1	1	1	1	1	278.060010435838	1	1
SLC14A1	298.051487006869	1	1	1	1	1	1	1
SLC16A10	1	1	1	1	354.751470991527	1	1	1
SLC16A7	1	112.072581355353	1	1	1	1	1	1
SLC1A5	1	90.4716974783648	1	1	1	1	1	1
SLC20A2	1	1	1	1	416.971333377377	1	1	1
SLC25A36	1	1	1	1	1	242.214617064705	102.707689991384	1
SLC29A1	1	1	1	1	292.497690204252	1	1	1
SLC2A4	1	1	1	1	778.671303584359	372.955806080493	1	199.32738392879
SLC36A2	1	1	1	1	811.208374945614	1	1	1
SLC38A1	1	1	159.95083137311	1	1	1	1	1
SLC38A11	1	1	1	1	1	158.850188995041	1	1
SLC40A1	1	1	1	248.553099477523	1	1	1	1
SLC43A3	1	182.537519381658	1	1	1	253.473149777141	1	1
SLC44A1	1	92.4950467221219	1	1	1	1	1	1
SLC44A2	109.793087433435	1	1	1	1	1	1	1
SLC47A1	1	1	1	1	1	1	122.414688598276	1
SLC4A7	1	1	1	1	1	1	100.760035088781	1
SLC5A3	1	1	226.965174366258	166.258127239753	1	1	1	1
SLC7A2	1	1	1	1	202.315805491162	1	1	1
SLC7A6	1	1	1	1	222.126998413966	1	1	1
SLC7A7	1	1	1	121.315247345471	1	1	1	1
SLC9A3R2	1426.18827611237	1	1	1	1	200.093100336873	1	1
SLC9A9	1	135.969143341226	1	1	1	1	1	1
SLCO4A1	96.6319236714489	1	1	1	1	1	1	1
SLFN5	99.7419364017092	1	1	1	1	1	1	1
SLIT3	1	1	1	1	1	1	1	151.169081206055
SLMAP	1	1	1	1	238.26638443317	1	1	390.892931578747
SLPI	1	361.414827019668	1	1	632.169045309462	1	1	1
SLU7	1	1	1	1	1	1	1	95.6956136151227
SMAGP	110.084222675527	1	1	1	1	1	1	1
SMAP2	1	1	1	132.729996164613	1	1	1	1
SMARCB1	1	1	1	1	1	1	123.983650303064	81.3405765472187
SMARCC2	1	1	1	1	1	1	1	92.3844044458548
SMARCD3	1	1	1	1	1	1	1	102.58362897357
SMCHD1	1	1	199.556316061609	1	1	1	1	1
SMG1	1	1	1	1	564.130981150709	1	1	1
SMIM10	1	1	1	1	1	1	1	105.101382875814
SMIM14	1	302.792094051256	1	1	1	1	73.2334337471397	97.8013946635859
SMIM20	1	122.812806244437	1	1	1	1	1	1
SMIM25	1	1	1	120.147399557614	1	1	1	1
SMIM3	134.848125021854	98.3734358431794	1	1	1	658.893223994131	103.344926220491	95.8211232514844
SMIM4	1	1	1	1	1	1	1	100.873379598032
SMOC2	1	480.179226854065	1	1	1	125.330025839887	1	148.049318616305
SMPDL3A	1	1	1	1	276.213350380447	1	1	1
SMPX	1	1	1	1	739.700644638248	1	1	1
SMS	1	133.973071108004	1	184.269313856197	1	1	161.705905465952	1
SMTN	201.211147732769	1	1	1	1	559.527555141025	1	411.939158465695
SMTNL2	1	1	1	1	515.818785773295	1	1	1
SNCG	380.978265608646	1	1	1	1	572.63557488109	1	1504.37476082586
SNHG15	1	1	117.555996926419	1	1	1	102.140156360259	194.789659347328
SNHG19	1	1	1	1	1	1	118.490562393745	1
SNRK	89.5105764969714	1	1	1	1	274.235683165015	1	88.8520463556905
SNRNP27	1	105.332213319959	167.9830710012	1	1	1	1	1
SNRPA1	1	1	142.126155859864	1	1	1	1	1
SNTB2	1	104.714384102941	1	1	1	1	1	1
SNX5	92.7995206355203	1	112.944300453458	1	1	1	1	1
SNX7	1	80.030047916365	1	1	1	1	1	1
SNX9	1	126.096114809348	1	97.4013615165384	1	1	1	1
SOCS1	1	1	111.593847298677	1	1	1	1	1
SOCS2	101.144454044576	1	1	1	1	1	1	1
SOD3	1	487.33968819911	1	1	1	831.898547887866	1	1480.46393070291
SORBS1	1	1	1	1	1	1	1	109.649082565366
SORBS2	1	1	1	1	1	1	1	1338.52974288162
SORBS3	133.743478905656	1	1	1	1	1	1	203.087236788278
SORT1	1	1	1	1	1	1	1	70.4842285206898
SOX17	496.347302792594	1	1	1	1	1	1	1
SOX4	199.902707768232	114.231892938902	1	1	1	1	391.40409251392	1
SOX6	1	1	1	1	212.639211199374	1	1	1
SP110	130.673772451631	1	249.256207074237	1	1	1	1	1
SPAG9	127.504326044866	1	1	161.584247375932	1	1	1	1
SPARC	525.589820330116	410.459672974382	1	1	1	3309.40962372394	554.040261204877	565.139068884244
SPART	1	103.198336666472	1	1	1	1	209.383178302697	104.671015315218
SPATS2L	78.6643096469678	1	1	146.513903133745	1	1	846.05792745205	140.698541710616
SPCS3	108.519177249124	1	149.845001432943	166.665559866135	1	1	1	1
SPECC1	1	1	1	1	1	263.300046131108	1	1
SPEG	1	1	1	1	302.429966972813	1	1	174.054749448745
SPG21	1	162.291474265959	1	134.051776201299	1	1	204.754986116429	1
SPG7	145.62856293518	1	1	1	1	1	1	1
SPI1	1	1	1	410.683613567603	1	1	1	1
SPOCK2	1	1	160.420532861355	1	1	1	1	1
SPON2	1	266.154168085582	190.872961546697	1	1	1	1	1
SPPL2A	1	113.760733086767	1	1	808.028301738802	1	1	1
SPRY2	1	101.886093836613	1	1	1	213.344417308276	103.886635300737	1
SPRYD3	1	122.717005872316	1	1	1	1	1	1
SPTAN1	77.2810792468518	1	1	1	1	1	1	1
SPTB	1	1	1	1	711.910703918129	1	1	1
SPTLC1	1	113.978470333491	1	1	1	1	1	1
SRGN	1132.8890990567	1	1916.53243599735	3588.05209588827	1	1	1	1
SRL	1	1	1	1	315.914955834773	1	1	1
SRM	1	91.4320638974713	1	1	1	1	1	1
SRP19	102.304948632772	102.07017182191	133.702815368992	1	1	1	1	1
SRP72	1	100.294135628285	1	1	1	1	116.632014779667	126.813710207973
SRPK2	1	126.584062422117	1	1	1	1	1	1
SRPK3	1	1	1	1	285.835962595967	1	1	1
SRPX	1	379.584046953639	1	1	1	1	1	1
SRPX2	1	222.475284900848	1	1	1	1	1	1
SS18L2	1	1	119.781747468801	1	1	1	1	1
SSBP2	1	1	1	1	1	1	1	125.845086959019
SSFA2	1	1	1	1	239.499824439523	1	1	1
SSH2	1	1	1	1	352.232924471817	1	1	1
SSPN	1	338.76582421965	1	1	1	1	105.439604532134	157.120863657287
SSTR2	1	1	1	1	1	256.140043769575	1	1
ST3GAL5	1	102.596770233695	1	1	1	1	147.513859956095	1
ST5	1	1	1	1	1	1	157.558682175005	102.757856090569
STAB1	1	1	1	296.977006470369	1	1	1	1
STAC3	1	1	1	1	1676.61765593579	1	305.212351582092	1
STAG2	95.3561192323898	117.098598328977	1	1	1	1	149.674724377507	1
STARD3	107.737231783505	1	1	1	1	1	1	1
STARD3NL	1	1	130.485989958196	1	1	1	1	1
STARD7	1	1	1	1	1	1	1	101.912816701292
STC1	164.134117013472	1	1	1	1	1	1	1
STEAP4	1	1	1	1	1	713.278217249294	1	1
STK17A	1	1	346.811269022437	1	1	1	1	1
STK17B	1	1	222.824822673304	221.473805732144	1	1	1	1
STK25	1	1	1	1	255.732971676063	1	1	1
STK4	1	1	455.794641606097	1	1	1	1	1
STX11	1	1	1	137.685852005903	1	1	126.276804075989	1
STX16	1	1	1	1	286.187065674975	1	1	1
STX4	1	1	1	120.349702310102	1	1	1	1
STXBP2	1	1	1	367.324644843005	1	1	1	1
STXBP6	1	128.240130434825	1	1	1	1	1	1
SUCLG2	121.90420606987	1	1	1	1	206.993883157931	1	83.8611634109607
SUGP2	1	1	1	1	231.89845959512	1	1	1
SUMF2	1	134.048026090692	1	1	1	1	1	130.549308599853
SURF1	1	1	1	1	1	1	1	129.146636131373
SURF4	1	178.312954636505	1	1	1	1	1	1
SVEP1	1	239.930575835231	1	1	1	1	1	1
SVIL	1	131.085452108401	1	1	1183.32935180899	1	1	195.433254221819
SVIP	153.291242141942	1	154.640681522168	1	1	1	1	1
SWAP70	239.938381660158	1	1	1	1	1	1	1
SYNGR1	1	1	1	1	1	1	122.078616178208	1
SYNJ2BP	111.074452142849	1	1	1	1	1	1	1
SYNM	1	1	1	1	1	1	1	165.410803509162
SYNPO	1	1	1	1	1	1	1	76.4131237098516
SYNPO2	1	1	1	1	430.895293183706	1	1	347.810636554557
SYPL2	1	1	1	1	373.89591913027	1	1	1
SYTL1	1	1	117.670665076724	1	1	1	1	1
SYTL3	1	1	187.63882935654	1	1	1	1	1
SZRD1	1	108.438663023365	1	1	1	1	1	1
TACC2	1	1	1	1	498.703433798272	1	1	1
TADA3	1	1	1	1	1	1	1	79.1380729114196
TAGAP	1	1	258.116690123335	1	1	1	1	1
TAOK3	1	1	159.448303335844	115.965194553377	1	1	1	1
TAP1	93.7410393883825	1	136.793584225166	1	1	1	1	1
TAP2	105.45380287813	1	1	1	1	1	1	1
TARDBP	1	1	1	1	293.812604009397	1	1	1
TATDN1	84.309943076396	115.323157606051	1	1	1	1	170.258324633971	1
TBC1D1	1	1	1	1	1	1	1	169.440808171505
TBC1D10C	1	1	227.316712168013	1	1	1	1	1
TBL1XR1	1	1	1	1	277.350785366263	1	1	1
TBX2	1	1	1	1	1	191.115199346455	1	250.799862104631
TBX2.AS1	1	1	1	1	1	400.032194179839	1	358.179640249222
TCEA2	1	1	1	1	1	1	1	80.7631988986214
TCEA3	1	1	1	1	233.831370905687	1	141.406712446887	1
TCEAL7	1	1	1	1	1	1	142.43185452135	97.0165944666974
TCF7L2	1	132.431863317174	1	1	1	1	1	1
TCIM	443.298148329126	1	1	1	1	342.2040216098	366.701627158593	1
TCN2	89.8185882629038	1	1	1	1	1	1	1
TEAD1	1	1	1	1	313.658848142409	1	1	1
TECRL	1	1	1	1	287.58683818201	1	1	1
TENT5A	1	115.745834087885	1	144.042224206099	1	1	1	1
TES	1	1	194.734344067675	1	1	1	1	1
TESC	1	1	1	1	1	594.960861994914	1	212.663638853012
TEX264	132.122197770239	1	1	1	1	1	1	1
TFDP2	1	1	1	1	1	1	104.353934882717	1
TFF3	306.558786935704	1	1	1	1	1	1	1
TGFB1	1	1	188.695064138765	1	1	1	1	1
TGFB1I1	92.8165326489508	103.691134711973	1	1	1	423.815380406967	1	364.870710652862
TGFBR3	115.247283769054	354.946984646435	1	1	1	1	127.463022443191	1
TGIF1	1	114.066759416198	1	1	1	1	157.066712360863	1
TGM2	276.468105496221	1	1	1	1	1	1	1
THBD	229.695000139484	1	1	293.311683205141	783.614254016282	1	1	1
THBS1	1	403.356536056762	1	636.031105916426	1	1	1	269.249177186276
THBS2	1	109.95441910028	1	1	1	1	1	1
THBS4	1	632.697902276425	1	1	1	652.841003619664	127.736157369349	1
THOC2	1	143.24088142721	1	1	1	194.50755455933	1	154.013733738615
THUMPD1	139.519659517868	1	1	1	1	1	1	1
THUMPD3.AS1	1	1	1	1	561.708537139023	1	1	1
THYN1	1	85.8600026610558	1	1	1	1	1	1
TIE1	260.472123025995	1	1	1	1	1	1	1
TIMM10	1	1	1	1	1	1	1	108.382579875817
TIMM17B	1	1	1	1	1	1	1	134.202144854862
TIMM44	1	1	1	1	1	1	1	105.45347780347
TIMP3	1481.08017551125	1207.57786014702	1	1	1	2899.66502675261	385.189375780615	1252.95029119268
TIMP4	469.213291896603	1	1	1	1	1	1	1
TINAGL1	708.903966968205	1	1	1	1	1367.36540314753	1	971.004160602816
TINF2	1	1	1	1	1	1	1	79.225934628164
TJP1	209.574053748068	1	1	1	1	1	1	91.9242824265711
TLN2	1	1	1	1	1	1	196.990873213263	1
TM2D1	1	138.166488074974	1	1	1	1	118.212937901259	1
TM4SF1	2026.32577146807	193.419481699123	1	1	1	1	1	358.468774963428
TM4SF18	135.365016042402	1	1	1	1	1	1	1
TM9SF3	84.4774233523818	171.324539489302	1	1	1	1	1	1
[truncated: 224 more rows]
