# Supplementary material for: Application of CIBERSORTx and BayesPrism to deconvolution of bulk RNA-seq data from human myocardium and skeletal muscle
Source: Heliyon. 2025 Feb 10;11(4):e42499. doi: 10.1016/j.heliyon.2025.e42499 (PMC11872574; doi:10.1016/j.heliyon.2025.e42499)
Supplement: Multimedia component 12 [file mmc12.zip › SupplementaryFile11_BayePrism_Script.R]

# for more detailed analysis explanations see: https://github.com/Danko-Lab/BayesPrism/blob/main/tutorial_deconvolution.pdf
library(devtools)
library(BayesPrism)
#import bulk data
bk.dat <- read.table("path/to/bulkdata.tsv",
                     header = TRUE)
#check this meets formatting requirements set out in: https://github.com/Danko-Lab/BayesPrism/blob/main/tutorial_deconvolution.pdf
#import sc matrix
sc.dat <- read.table("path/to/singlecell/SupplementalFile2_RA.tsv", header = T)
rownames(sc.dat) <- sc.dat[, 1]
sc.dat <- sc.dat[, -1]
sc.dat <- (t(sc.dat))
sc.dat <- as.matrix(sc.dat) #reconfiguring to meet formatting needs of BayesPrism


cell.type.labels  <- gsub("\\.\\d+$", "", row.names(sc.dat))
cell.state.labels <- cell.type.labels #keeping these the same as cell state is not included in this analysis

sc.stat <- plot.scRNA.outlier(input = sc.dat,
                              cell.type.labels = cell.type.labels, 
                              species = "hs", #human
                              return.raw = TRUE)

bk.stat <- plot.bulk.outlier(
  bulk.input = bk.dat,
  sc.input = sc.dat,
  cell.type.labels = cell.type.labels,
  species = "hs",
  return.raw = TRUE
)


sc.dat.filtered <- cleanup.genes(input = sc.dat,
                                 input.type = "count.matrix",
                                 species = "hs",
                                 gene.group = c("Rb", "Mrp", "other_Rb", "chrM", "MALAT1", "chrX", "chrY"),
                                 exp.cells = 5) #removing gene types which aren't useful
#sc.dat.filtered_t <- t(sc.dat.filtered)
plot.bulk.vs.sc(sc.input = sc.dat.filtered,
                bulk.input = bk.dat)
common_genes <- intersect(rownames(sc.dat.filtered), rownames(bk.dat))
sc.dat.filtered_pc <- select.gene.type(sc.dat.filtered,
                                       gene.type = "protein_coding")

myPrism <- new.prism(
  reference = sc.dat.filtered_pc,
  mixture = bk.dat,
  input.type = "count.matrix",
  cell.type.labels = cell.type.labels,
  cell.state.labels = cell.state.labels,
  key = NULL,
  outlier.cut = 0.01,
  outlier.fraction = 0.1)
bp.res <- run.prism(prism = myPrism, n.cores = 50)
theta <- get.fraction (bp=bp.res,
                       which.theta="final",
                       state.or.type="type")
theta.cv <- bp.res@posterior.theta_f@theta.cv
head(theta)
